# Supplementary material for: Pseudosulfitobacter pseudonitzschiae hitchhikes on gliding colonies of Cellulophaga lytica
Source: ISME Commun. 2025 Jul 16;5(1):ycaf118. doi: 10.1093/ismeco/ycaf118 (PMC12376047; doi:10.1093/ismeco/ycaf118)
Supplement: Table_S2_R1_ycaf118 [file table_s2_r1_ycaf118.xlsx]

## Sheet: Sheet1
Table S2. Supporting data for viable counts.
Section (a)
Figure S2b	Sampling of colony combined C. lytica PLYA3 and P. pseudonitzschiae SW (SW)
Day 3 RMAR				CFU/mm2
Sample position + strain	CFU/mm2 (3 replicates)			AVERAGE	SD
1 Ply A3	9.20028e+06	8.49257e+06	1.41543e+07	1.06157e+07	3.08485e+06
2 Ply A3	1.91083e+07	1.69851e+07	1.62774e+07	1.74569e+07	1.47322e+06
3 Ply A3	1.62774e+07	3.53857e+07	1.4862e+07	2.2175e+07	1.14626e+07
4 Ply A3	1.76929e+07	1.9816e+07	1.9816e+07	1.91083e+07	1.2258e+06
5 Ply A3	1.41543e+06	2.12314e+06	3.53857e+06	2.35905e+06	1.08105e+06
1 SW	2.90163e+07	3.82166e+07	2.76008e+07	3.16112e+07	5.764e+06
2 SW	3.4678e+07	3.32626e+07	2.90163e+07	3.23189e+07	2.94645e+06
3 SW	2.68931e+07	3.4678e+07	2.68931e+07	2.94881e+07	4.49459e+06
4 SW	1.41543e+06	7.07714e+06	3.53857e+06	4.01038e+06	2.86019e+06
5 SW	0	0	0	0	0
Day 10 RMAR				CFU/mm2
PlyA3	CFU/mm2			AVERAGE	SD
1 Ply A3	0	0	0	0	0
2 Ply A3	0	0	0	0	0
3 Ply A3	3.4678e+06	4.74168e+06	3.25548e+06	3.82166e+06	803809
4 Ply A3	4.67091e+06	3.75088e+06	4.24628e+06	4.22269e+06	460468
5 Ply A3	3.4678e+06	4.74168e+06	3.25548e+06	3.82166e+06	803809
1 SW	3.82166e+06	4.17551e+06	2.26469e+06	3.42062e+06	1.01658e+06
2 SW	4.03397e+06	4.60014e+06	2.40623e+06	3.68011e+06	1.13896e+06
3 SW	2.83086e+06	4.67091e+06	3.89243e+06	3.79807e+06	923650
4 SW	1.10403e+07	1.42251e+07	1.40127e+07	1.30927e+07	1.78057e+06
5 SW	9.908e+06	1.49328e+07	1.09696e+07	1.19368e+07	2.64834e+06
Day 3 RMARL				CFU/mm2
PlyA3	CFU/mm2			AVERAGE	SD
1 Ply A3	3.32626e+06	2.83086e+06	3.82166e+06	3.32626e+06	495400
2 Ply A3	2.12314e+06	1.55697e+06	2.61854e+06	2.09955e+06	531179
3 Ply A3	2.19391e+06	1.20311e+06	2.40623e+06	1.93442e+06	642164
4 Ply A3	2.05237e+06	2.12314e+06	1.84006e+06	2.00519e+06	147322
5 Ply A3	1.20311e+06	1.9816e+06	1.69851e+06	1.62774e+06	394039
1 SW	5.73248e+06	7.14791e+06	7.57254e+06	6.81765e+06	963462
2 SW	495400	778485	566171	613352	147322
3 SW	353857	424628	778485	518990	227498
4 SW	0	0	0	0	0
5 SW	0	0	0	0	0
Day 10 RMARL				CFU/mm2
PlyA3	CFU/mm2			AVERAGE	SD
1 Ply A3	1.41543e+06	1.62774e+06	1.20311e+06	1.41543e+06	212314
2 Ply A3	1.41543e+06	1.20311e+06	1.20311e+06	1.27389e+06	122580
3 Ply A3	1.34466e+06	1.34466e+06	1.62774e+06	1.43902e+06	163440
4 Ply A3	1.76929e+06	1.55697e+06	1.69851e+06	1.67492e+06	108105
5 Ply A3	5.66171e+06	4.60014e+06	6.51097e+06	5.59094e+06	957378
1 SW	3.04317e+06	3.25548e+06	2.26469e+06	2.85445e+06	521664
2 SW	212314	283086	212314	235905	40859.9
3 SW	0	70771.4	0	23590.5	40859.9
4 SW	0	0	0	0	0
5 SW	0	0	0	0	0
Figure S2d
Day 3 RMAR				CFU/mm2
PLYA4	CFU/mm2			AVERAGE	SD
1 PlyA4	6.22788e+07	5.66171e+07	4.60014e+07	5.49658e+07	8.2634e+06
2 PlyA4	3.32626e+07	2.83086e+07	3.32626e+07	3.16112e+07	2.86019e+06
3 PlyA4	1.4862e+07	1.13234e+07	1.13234e+07	1.25029e+07	2.04299e+06
1 SW	8.20948e+07	6.9356e+07	7.14791e+07	7.431e+07	6.82495e+06
2 SW	5.73248e+07	5.37863e+07	5.23708e+07	5.4494e+07	2.5517e+06
3 SW	0	0	0	0	0
Section (b)
	Viability of PLYA3 in colony centre (position 1) in monoculture vs coculture.
1 Ply (monoculture)	12591.5	741118	29991.8	261234	415683
1 Ply (coculture)	0	0	0	0	0
Additional data to support statements made in results section ("Determining the distribution of P. pseudonitzschiae and C. lytica in cocultured colonies")
Section (c)
Data for Figure 3: Whole colony selective viable counts
Culture Conditions	REPLICATES
RMAR Day 3	CFU per plate	CFU	CFU	Average	x multiplier	CFU/Colony	Gain (Ratio CFU alone:coculture)
PLYA3 ALONE	39	40	34	37.6667	10000000000	3.76667e+11
SW ALONE	34	40	37	37	100000000	3700000000
Coculture plating for PLYA3	8	13	12	11	100000000000	1100000000000	2.92035
Coculture plating for SW	14	8	17	13	100000000000	1300000000000	351.351
RMAR Day 10	CFU	CFU	CFU	Average	x multiplier
PLYA3 ALONE	8	5	13	8.66667	10000000000	8.66667e+10
SW ALONE	7	13	12	10.6667	1000000000	1.06667e+10
Coculture plating for PLYA3	1	0	0	0.333333	100000000	3.33333e+07	0.000384615
Coculture plating for SW	50	87	94	77	1000000000	77000000000	7.21875
RMARL Day 3	CFU	CFU	CFU	Average	x multiplier
PLYA3 ALONE	14	5	22	13.6667	10000000000	1.36667e+11
SW ALONE	17	10	14	13.6667	100000000	1.36667e+09
Coculture plating for PLYA3	33	27	17	25.6667	10000000000	2.56667e+11	1.87805
Coculture plating for SW	26	30	30	28.6667	1000000000	2.86667e+10	20.9756
RMARVL Day 10	CFU	CFU	CFU	Average	x multiplier
PLYA3 ALONE	13	17	8	12.6667	1000000000	1.26667e+10
SW ALONE	9	8	4	7	100000000	700000000
Coculture plating for PLYA3	53	45	54	50.6667	1000000000	5.06667e+10	4
Coculture plating for SW	7	8	14	9.66667	100000000	9.66667e+08	1.38095
RMAR Day 3	CFU	CFU	CFU	Average	x multiplier
PLYA4 ALONE	83	54	51	62.6667	10000000000	6.26667e+11
SW ALONE	173	114	168	151.667	100000000	1.51667e+10
Coculture plating for PLYA4	13	12	26	17	100000000000	1700000000000	2.71277
Coculture plating for SW	14	40	43	75	10000000000	750000000000	49.4505
C. lytica = PLYA3 or PLYA4
SW = P. pseudonitzschiae SW			Multiplier converts CFU counts to CFU/colony depending on dilution factor
