# Supplementary material for: Pseudosulfitobacter pseudonitzschiae hitchhikes on gliding colonies of Cellulophaga lytica
Source: ISME Commun. 2025 Jul 16;5(1):ycaf118. doi: 10.1093/ismeco/ycaf118 (PMC12376047; doi:10.1093/ismeco/ycaf118)
Supplement: Table_S3_ycaf118 [file table_s3_ycaf118.xlsx]

## Sheet: de_out
Table S3. Results of differential abundance analysis of C. lytica PlyA2 and P. pseudonitzschiae SW proteomes when grown in mono- and coculture. Majority protein IDs derive from the locus tags of the genes encoding for these proteins.
Fasta_headers (Prokka)	Samples	Intensity	Condition	lfq_log2	Majority_protein_IDs	comparison	missingness	log2FC	CI_2.5	CI_97.5	avg_abundance	t_statistic	pval	adj_pval
PLYA2_00008 Lipoprotein-releasing system ATP-binding protein LolD	P1	249910000	P	27.8968	PLYA2_00008	P_vs_M	complete	0.215179	-0.107289	0.537647	27.7977	1.49234	0.167294	0.418601
PLYA2_00008 Lipoprotein-releasing system ATP-binding protein LolD	P2	284550000	P	28.0841	PLYA2_00008	P_vs_M	complete	0.215179	-0.107289	0.537647	27.7977	1.49234	0.167294	0.418601
PLYA2_00008 Lipoprotein-releasing system ATP-binding protein LolD	P3	237170000	P	27.8213	PLYA2_00008	P_vs_M	complete	0.215179	-0.107289	0.537647	27.7977	1.49234	0.167294	0.418601
PLYA2_00008 Lipoprotein-releasing system ATP-binding protein LolD	P4	236790000	P	27.819	PLYA2_00008	P_vs_M	complete	0.215179	-0.107289	0.537647	27.7977	1.49234	0.167294	0.418601
PLYA2_00008 Lipoprotein-releasing system ATP-binding protein LolD	M1	234160000	M	27.8029	PLYA2_00008	P_vs_M	complete	0.215179	-0.107289	0.537647	27.7977	1.49234	0.167294	0.418601
PLYA2_00008 Lipoprotein-releasing system ATP-binding protein LolD	M2	218140000	M	27.7007	PLYA2_00008	P_vs_M	complete	0.215179	-0.107289	0.537647	27.7977	1.49234	0.167294	0.418601
PLYA2_00008 Lipoprotein-releasing system ATP-binding protein LolD	M3	237580000	M	27.8238	PLYA2_00008	P_vs_M	complete	0.215179	-0.107289	0.537647	27.7977	1.49234	0.167294	0.418601
PLYA2_00008 Lipoprotein-releasing system ATP-binding protein LolD	M4	181220000	M	27.4332	PLYA2_00008	P_vs_M	complete	0.215179	-0.107289	0.537647	27.7977	1.49234	0.167294	0.418601
PLYA2_00009 GTP cyclohydrolase 1	P1	200030000	P	27.5756	PLYA2_00009	P_vs_M	complete	-0.0191508	-0.433468	0.395166	27.6689	-0.103373	0.919765	0.963055
PLYA2_00009 GTP cyclohydrolase 1	P2	261980000	P	27.9649	PLYA2_00009	P_vs_M	complete	-0.0191508	-0.433468	0.395166	27.6689	-0.103373	0.919765	0.963055
PLYA2_00009 GTP cyclohydrolase 1	P3	164420000	P	27.2928	PLYA2_00009	P_vs_M	complete	-0.0191508	-0.433468	0.395166	27.6689	-0.103373	0.919765	0.963055
PLYA2_00009 GTP cyclohydrolase 1	P4	234340000	P	27.804	PLYA2_00009	P_vs_M	complete	-0.0191508	-0.433468	0.395166	27.6689	-0.103373	0.919765	0.963055
PLYA2_00009 GTP cyclohydrolase 1	M1	191480000	M	27.5126	PLYA2_00009	P_vs_M	complete	-0.0191508	-0.433468	0.395166	27.6689	-0.103373	0.919765	0.963055
PLYA2_00009 GTP cyclohydrolase 1	M2	208340000	M	27.6344	PLYA2_00009	P_vs_M	complete	-0.0191508	-0.433468	0.395166	27.6689	-0.103373	0.919765	0.963055
PLYA2_00009 GTP cyclohydrolase 1	M3	269660000	M	28.0066	PLYA2_00009	P_vs_M	complete	-0.0191508	-0.433468	0.395166	27.6689	-0.103373	0.919765	0.963055
PLYA2_00009 GTP cyclohydrolase 1	M4	197930000	M	27.5604	PLYA2_00009	P_vs_M	complete	-0.0191508	-0.433468	0.395166	27.6689	-0.103373	0.919765	0.963055
PLYA2_00012 Oxidoreductase molybdopterin binding domain protein	P1	482600000	P	28.8463	PLYA2_00012	P_vs_M	complete	-0.401496	-0.855441	0.0524493	29.1519	-1.97803	0.0769065	0.285273
PLYA2_00012 Oxidoreductase molybdopterin binding domain protein	P2	521290000	P	28.9575	PLYA2_00012	P_vs_M	complete	-0.401496	-0.855441	0.0524493	29.1519	-1.97803	0.0769065	0.285273
PLYA2_00012 Oxidoreductase molybdopterin binding domain protein	P3	444120000	P	28.7264	PLYA2_00012	P_vs_M	complete	-0.401496	-0.855441	0.0524493	29.1519	-1.97803	0.0769065	0.285273
PLYA2_00012 Oxidoreductase molybdopterin binding domain protein	P4	649460000	P	29.2747	PLYA2_00012	P_vs_M	complete	-0.401496	-0.855441	0.0524493	29.1519	-1.97803	0.0769065	0.285273
PLYA2_00012 Oxidoreductase molybdopterin binding domain protein	M1	833660000	M	29.6349	PLYA2_00012	P_vs_M	complete	-0.401496	-0.855441	0.0524493	29.1519	-1.97803	0.0769065	0.285273
PLYA2_00012 Oxidoreductase molybdopterin binding domain protein	M2	530000000	M	28.9814	PLYA2_00012	P_vs_M	complete	-0.401496	-0.855441	0.0524493	29.1519	-1.97803	0.0769065	0.285273
PLYA2_00012 Oxidoreductase molybdopterin binding domain protein	M3	856430000	M	29.6738	PLYA2_00012	P_vs_M	complete	-0.401496	-0.855441	0.0524493	29.1519	-1.97803	0.0769065	0.285273
PLYA2_00012 Oxidoreductase molybdopterin binding domain protein	M4	583730000	M	29.1207	PLYA2_00012	P_vs_M	complete	-0.401496	-0.855441	0.0524493	29.1519	-1.97803	0.0769065	0.285273
PLYA2_00022 hypothetical protein	P1	193930000	P	27.531	PLYA2_00022	P_vs_M	complete	1.68224	0.0671807	3.2973	25.1133	2.32945	0.0427503	0.215518
PLYA2_00022 hypothetical protein	P2	126870000	P	26.9188	PLYA2_00022	P_vs_M	complete	1.68224	0.0671807	3.2973	25.1133	2.32945	0.0427503	0.215518
PLYA2_00022 hypothetical protein	P3	37780000	P	25.1711	PLYA2_00022	P_vs_M	complete	1.68224	0.0671807	3.2973	25.1133	2.32945	0.0427503	0.215518
PLYA2_00022 hypothetical protein	P4	19230000	P	24.1969	PLYA2_00022	P_vs_M	complete	1.68224	0.0671807	3.2973	25.1133	2.32945	0.0427503	0.215518
PLYA2_00022 hypothetical protein	M1	19173000	M	24.1926	PLYA2_00022	P_vs_M	complete	1.68224	0.0671807	3.2973	25.1133	2.32945	0.0427503	0.215518
PLYA2_00022 hypothetical protein	M2	27574000	M	24.7168	PLYA2_00022	P_vs_M	complete	1.68224	0.0671807	3.2973	25.1133	2.32945	0.0427503	0.215518
PLYA2_00022 hypothetical protein	M3	38766000	M	25.2083	PLYA2_00022	P_vs_M	complete	1.68224	0.0671807	3.2973	25.1133	2.32945	0.0427503	0.215518
PLYA2_00022 hypothetical protein	M4	8222200	M	22.9711	PLYA2_00022	P_vs_M	complete	1.68224	0.0671807	3.2973	25.1133	2.32945	0.0427503	0.215518
PLYA2_00023 Hydroxypyruvate reductase	P1	870980000	P	29.6981	PLYA2_00023	P_vs_M	complete	0.0506892	-0.533148	0.634526	29.5104	0.194168	0.850036	0.929488
PLYA2_00023 Hydroxypyruvate reductase	P2	646860000	P	29.2689	PLYA2_00023	P_vs_M	complete	0.0506892	-0.533148	0.634526	29.5104	0.194168	0.850036	0.929488
PLYA2_00023 Hydroxypyruvate reductase	P3	1248800000	P	30.2179	PLYA2_00023	P_vs_M	complete	0.0506892	-0.533148	0.634526	29.5104	0.194168	0.850036	0.929488
PLYA2_00023 Hydroxypyruvate reductase	P4	521520000	P	28.9581	PLYA2_00023	P_vs_M	complete	0.0506892	-0.533148	0.634526	29.5104	0.194168	0.850036	0.929488
PLYA2_00023 Hydroxypyruvate reductase	M1	900070000	M	29.7455	PLYA2_00023	P_vs_M	complete	0.0506892	-0.533148	0.634526	29.5104	0.194168	0.850036	0.929488
PLYA2_00023 Hydroxypyruvate reductase	M2	693170000	M	29.3686	PLYA2_00023	P_vs_M	complete	0.0506892	-0.533148	0.634526	29.5104	0.194168	0.850036	0.929488
PLYA2_00023 Hydroxypyruvate reductase	M3	623930000	M	29.2168	PLYA2_00023	P_vs_M	complete	0.0506892	-0.533148	0.634526	29.5104	0.194168	0.850036	0.929488
PLYA2_00023 Hydroxypyruvate reductase	M4	819020000	M	29.6093	PLYA2_00023	P_vs_M	complete	0.0506892	-0.533148	0.634526	29.5104	0.194168	0.850036	0.929488
PLYA2_00024 Phosphoserine aminotransferase	P1	1170000000	P	30.1239	PLYA2_00024	P_vs_M	complete	0.0239231	-0.421977	0.469823	29.8236	0.119987	0.906934	0.957672
PLYA2_00024 Phosphoserine aminotransferase	P2	904300000	P	29.7522	PLYA2_00024	P_vs_M	complete	0.0239231	-0.421977	0.469823	29.8236	0.119987	0.906934	0.957672
PLYA2_00024 Phosphoserine aminotransferase	P3	715120000	P	29.4136	PLYA2_00024	P_vs_M	complete	0.0239231	-0.421977	0.469823	29.8236	0.119987	0.906934	0.957672
PLYA2_00024 Phosphoserine aminotransferase	P4	1113500000	P	30.0525	PLYA2_00024	P_vs_M	complete	0.0239231	-0.421977	0.469823	29.8236	0.119987	0.906934	0.957672
PLYA2_00024 Phosphoserine aminotransferase	M1	928560000	M	29.7904	PLYA2_00024	P_vs_M	complete	0.0239231	-0.421977	0.469823	29.8236	0.119987	0.906934	0.957672
PLYA2_00024 Phosphoserine aminotransferase	M2	1080800000	M	30.0095	PLYA2_00024	P_vs_M	complete	0.0239231	-0.421977	0.469823	29.8236	0.119987	0.906934	0.957672
PLYA2_00024 Phosphoserine aminotransferase	M3	1066200000	M	29.9898	PLYA2_00024	P_vs_M	complete	0.0239231	-0.421977	0.469823	29.8236	0.119987	0.906934	0.957672
PLYA2_00024 Phosphoserine aminotransferase	M4	736830000	M	29.4568	PLYA2_00024	P_vs_M	complete	0.0239231	-0.421977	0.469823	29.8236	0.119987	0.906934	0.957672
PLYA2_00025 Acyl-CoA reductase (LuxC)	P1	75282000	P	26.1658	PLYA2_00025	P_vs_M	complete	0.286837	-0.235549	0.809223	26.3955	1.228	0.248314	0.51662
PLYA2_00025 Acyl-CoA reductase (LuxC)	P2	112210000	P	26.7416	PLYA2_00025	P_vs_M	complete	0.286837	-0.235549	0.809223	26.3955	1.228	0.248314	0.51662
PLYA2_00025 Acyl-CoA reductase (LuxC)	P3	105810000	P	26.6569	PLYA2_00025	P_vs_M	complete	0.286837	-0.235549	0.809223	26.3955	1.228	0.248314	0.51662
PLYA2_00025 Acyl-CoA reductase (LuxC)	P4	101110000	P	26.5914	PLYA2_00025	P_vs_M	complete	0.286837	-0.235549	0.809223	26.3955	1.228	0.248314	0.51662
PLYA2_00025 Acyl-CoA reductase (LuxC)	M1	94400000	M	26.4923	PLYA2_00025	P_vs_M	complete	0.286837	-0.235549	0.809223	26.3955	1.228	0.248314	0.51662
PLYA2_00025 Acyl-CoA reductase (LuxC)	M2	53668000	M	25.6776	PLYA2_00025	P_vs_M	complete	0.286837	-0.235549	0.809223	26.3955	1.228	0.248314	0.51662
PLYA2_00025 Acyl-CoA reductase (LuxC)	M3	73761000	M	26.1364	PLYA2_00025	P_vs_M	complete	0.286837	-0.235549	0.809223	26.3955	1.228	0.248314	0.51662
PLYA2_00025 Acyl-CoA reductase (LuxC)	M4	109180000	M	26.7021	PLYA2_00025	P_vs_M	complete	0.286837	-0.235549	0.809223	26.3955	1.228	0.248314	0.51662
PLYA2_00027 Vitamin B12 transporter BtuB	P1	233660000	P	27.7998	PLYA2_00027	P_vs_M	complete	0.585557	0.186117	0.984997	27.6692	3.27848	0.0086087	0.0946438
PLYA2_00027 Vitamin B12 transporter BtuB	P2	228040000	P	27.7647	PLYA2_00027	P_vs_M	complete	0.585557	0.186117	0.984997	27.6692	3.27848	0.0086087	0.0946438
PLYA2_00027 Vitamin B12 transporter BtuB	P3	349770000	P	28.3818	PLYA2_00027	P_vs_M	complete	0.585557	0.186117	0.984997	27.6692	3.27848	0.0086087	0.0946438
PLYA2_00027 Vitamin B12 transporter BtuB	P4	250730000	P	27.9016	PLYA2_00027	P_vs_M	complete	0.585557	0.186117	0.984997	27.6692	3.27848	0.0086087	0.0946438
PLYA2_00027 Vitamin B12 transporter BtuB	M1	166690000	M	27.3126	PLYA2_00027	P_vs_M	complete	0.585557	0.186117	0.984997	27.6692	3.27848	0.0086087	0.0946438
PLYA2_00027 Vitamin B12 transporter BtuB	M2	166480000	M	27.3108	PLYA2_00027	P_vs_M	complete	0.585557	0.186117	0.984997	27.6692	3.27848	0.0086087	0.0946438
PLYA2_00027 Vitamin B12 transporter BtuB	M3	156350000	M	27.2202	PLYA2_00027	P_vs_M	complete	0.585557	0.186117	0.984997	27.6692	3.27848	0.0086087	0.0946438
PLYA2_00027 Vitamin B12 transporter BtuB	M4	212390000	M	27.6621	PLYA2_00027	P_vs_M	complete	0.585557	0.186117	0.984997	27.6692	3.27848	0.0086087	0.0946438
PLYA2_00028 Ribosome-binding ATPase YchF	P1	388680000	P	28.534	PLYA2_00028	P_vs_M	complete	-0.169426	-0.584746	0.245894	28.3237	-0.91233	0.383635	0.640467
PLYA2_00028 Ribosome-binding ATPase YchF	P2	369920000	P	28.4626	PLYA2_00028	P_vs_M	complete	-0.169426	-0.584746	0.245894	28.3237	-0.91233	0.383635	0.640467
PLYA2_00028 Ribosome-binding ATPase YchF	P3	291160000	P	28.1172	PLYA2_00028	P_vs_M	complete	-0.169426	-0.584746	0.245894	28.3237	-0.91233	0.383635	0.640467
PLYA2_00028 Ribosome-binding ATPase YchF	P4	240630000	P	27.8422	PLYA2_00028	P_vs_M	complete	-0.169426	-0.584746	0.245894	28.3237	-0.91233	0.383635	0.640467
PLYA2_00028 Ribosome-binding ATPase YchF	M1	369640000	M	28.4615	PLYA2_00028	P_vs_M	complete	-0.169426	-0.584746	0.245894	28.3237	-0.91233	0.383635	0.640467
PLYA2_00028 Ribosome-binding ATPase YchF	M2	418280000	M	28.6399	PLYA2_00028	P_vs_M	complete	-0.169426	-0.584746	0.245894	28.3237	-0.91233	0.383635	0.640467
PLYA2_00028 Ribosome-binding ATPase YchF	M3	332690000	M	28.3096	PLYA2_00028	P_vs_M	complete	-0.169426	-0.584746	0.245894	28.3237	-0.91233	0.383635	0.640467
PLYA2_00028 Ribosome-binding ATPase YchF	M4	313260000	M	28.2228	PLYA2_00028	P_vs_M	complete	-0.169426	-0.584746	0.245894	28.3237	-0.91233	0.383635	0.640467
PLYA2_00029 DNA gyrase subunit B	P1	375860000	P	28.4856	PLYA2_00029	P_vs_M	complete	0.138342	-0.332754	0.609439	28.3205	0.65675	0.526563	0.739214
PLYA2_00029 DNA gyrase subunit B	P2	333370000	P	28.3125	PLYA2_00029	P_vs_M	complete	0.138342	-0.332754	0.609439	28.3205	0.65675	0.526563	0.739214
PLYA2_00029 DNA gyrase subunit B	P3	335190000	P	28.3204	PLYA2_00029	P_vs_M	complete	0.138342	-0.332754	0.609439	28.3205	0.65675	0.526563	0.739214
PLYA2_00029 DNA gyrase subunit B	P4	364160000	P	28.44	PLYA2_00029	P_vs_M	complete	0.138342	-0.332754	0.609439	28.3205	0.65675	0.526563	0.739214
PLYA2_00029 DNA gyrase subunit B	M1	377180000	M	28.4907	PLYA2_00029	P_vs_M	complete	0.138342	-0.332754	0.609439	28.3205	0.65675	0.526563	0.739214
PLYA2_00029 DNA gyrase subunit B	M2	203810000	M	27.6026	PLYA2_00029	P_vs_M	complete	0.138342	-0.332754	0.609439	28.3205	0.65675	0.526563	0.739214
PLYA2_00029 DNA gyrase subunit B	M3	344730000	M	28.3609	PLYA2_00029	P_vs_M	complete	0.138342	-0.332754	0.609439	28.3205	0.65675	0.526563	0.739214
PLYA2_00029 DNA gyrase subunit B	M4	393280000	M	28.551	PLYA2_00029	P_vs_M	complete	0.138342	-0.332754	0.609439	28.3205	0.65675	0.526563	0.739214
PLYA2_00030 DNA gyrase subunit A	P1	353920000	P	28.3988	PLYA2_00030	P_vs_M	complete	-0.0445947	-0.371387	0.282197	28.3041	-0.305188	0.766649	0.883591
PLYA2_00030 DNA gyrase subunit A	P2	291750000	P	28.1202	PLYA2_00030	P_vs_M	complete	-0.0445947	-0.371387	0.282197	28.3041	-0.305188	0.766649	0.883591
PLYA2_00030 DNA gyrase subunit A	P3	384810000	P	28.5196	PLYA2_00030	P_vs_M	complete	-0.0445947	-0.371387	0.282197	28.3041	-0.305188	0.766649	0.883591
PLYA2_00030 DNA gyrase subunit A	P4	285470000	P	28.0888	PLYA2_00030	P_vs_M	complete	-0.0445947	-0.371387	0.282197	28.3041	-0.305188	0.766649	0.883591
PLYA2_00030 DNA gyrase subunit A	M1	356050000	M	28.4075	PLYA2_00030	P_vs_M	complete	-0.0445947	-0.371387	0.282197	28.3041	-0.305188	0.766649	0.883591
PLYA2_00030 DNA gyrase subunit A	M2	349460000	M	28.3806	PLYA2_00030	P_vs_M	complete	-0.0445947	-0.371387	0.282197	28.3041	-0.305188	0.766649	0.883591
PLYA2_00030 DNA gyrase subunit A	M3	328180000	M	28.2899	PLYA2_00030	P_vs_M	complete	-0.0445947	-0.371387	0.282197	28.3041	-0.305188	0.766649	0.883591
PLYA2_00030 DNA gyrase subunit A	M4	314340000	M	28.2278	PLYA2_00030	P_vs_M	complete	-0.0445947	-0.371387	0.282197	28.3041	-0.305188	0.766649	0.883591
PLYA2_00031 Fatty acid hydroxylase superfamily protein	P1	88350000	P	26.3967	PLYA2_00031	P_vs_M	complete	-0.247036	-0.675899	0.181826	26.6216	-1.28824	0.227441	0.490015
PLYA2_00031 Fatty acid hydroxylase superfamily protein	P2	100950000	P	26.5891	PLYA2_00031	P_vs_M	complete	-0.247036	-0.675899	0.181826	26.6216	-1.28824	0.227441	0.490015
PLYA2_00031 Fatty acid hydroxylase superfamily protein	P3	107860000	P	26.6846	PLYA2_00031	P_vs_M	complete	-0.247036	-0.675899	0.181826	26.6216	-1.28824	0.227441	0.490015
PLYA2_00031 Fatty acid hydroxylase superfamily protein	P4	83889000	P	26.322	PLYA2_00031	P_vs_M	complete	-0.247036	-0.675899	0.181826	26.6216	-1.28824	0.227441	0.490015
PLYA2_00031 Fatty acid hydroxylase superfamily protein	M1	140430000	M	27.0653	PLYA2_00031	P_vs_M	complete	-0.247036	-0.675899	0.181826	26.6216	-1.28824	0.227441	0.490015
PLYA2_00031 Fatty acid hydroxylase superfamily protein	M2	135740000	M	27.0163	PLYA2_00031	P_vs_M	complete	-0.247036	-0.675899	0.181826	26.6216	-1.28824	0.227441	0.490015
PLYA2_00031 Fatty acid hydroxylase superfamily protein	M3	85618000	M	26.3514	PLYA2_00031	P_vs_M	complete	-0.247036	-0.675899	0.181826	26.6216	-1.28824	0.227441	0.490015
PLYA2_00031 Fatty acid hydroxylase superfamily protein	M4	98086000	M	26.5475	PLYA2_00031	P_vs_M	complete	-0.247036	-0.675899	0.181826	26.6216	-1.28824	0.227441	0.490015
PLYA2_00032 hypothetical protein	P1	136500000	P	27.0243	PLYA2_00032	P_vs_M	complete	0.078648	-0.314987	0.472283	26.9004	0.446836	0.664771	0.82475
PLYA2_00032 hypothetical protein	P2	107780000	P	26.6835	PLYA2_00032	P_vs_M	complete	0.078648	-0.314987	0.472283	26.9004	0.446836	0.664771	0.82475
PLYA2_00032 hypothetical protein	P3	126530000	P	26.9149	PLYA2_00032	P_vs_M	complete	0.078648	-0.314987	0.472283	26.9004	0.446836	0.664771	0.82475
PLYA2_00032 hypothetical protein	P4	147520000	P	27.1363	PLYA2_00032	P_vs_M	complete	0.078648	-0.314987	0.472283	26.9004	0.446836	0.664771	0.82475
PLYA2_00032 hypothetical protein	M1	121600000	M	26.8576	PLYA2_00032	P_vs_M	complete	0.078648	-0.314987	0.472283	26.9004	0.446836	0.664771	0.82475
PLYA2_00032 hypothetical protein	M2	158450000	M	27.2395	PLYA2_00032	P_vs_M	complete	0.078648	-0.314987	0.472283	26.9004	0.446836	0.664771	0.82475
PLYA2_00032 hypothetical protein	M3	100580000	M	26.5838	PLYA2_00032	P_vs_M	complete	0.078648	-0.314987	0.472283	26.9004	0.446836	0.664771	0.82475
PLYA2_00032 hypothetical protein	M4	113940000	M	26.7637	PLYA2_00032	P_vs_M	complete	0.078648	-0.314987	0.472283	26.9004	0.446836	0.664771	0.82475
PLYA2_00034 Zinc carboxypeptidase	P1	45612000	P	25.4429	PLYA2_00034	P_vs_M	MAR	-0.0695971	-0.840883	0.701689	26.099	-0.209336	0.839595	0.921938
PLYA2_00034 Zinc carboxypeptidase	P2	110280000	P	26.7166	PLYA2_00034	P_vs_M	MAR	-0.0695971	-0.840883	0.701689	26.099	-0.209336	0.839595	0.921938
PLYA2_00034 Zinc carboxypeptidase	P4	68662000	P	26.033	PLYA2_00034	P_vs_M	MAR	-0.0695971	-0.840883	0.701689	26.099	-0.209336	0.839595	0.921938
PLYA2_00034 Zinc carboxypeptidase	M1	86455000	M	26.3654	PLYA2_00034	P_vs_M	MAR	-0.0695971	-0.840883	0.701689	26.099	-0.209336	0.839595	0.921938
PLYA2_00034 Zinc carboxypeptidase	M2	80955000	M	26.2706	PLYA2_00034	P_vs_M	MAR	-0.0695971	-0.840883	0.701689	26.099	-0.209336	0.839595	0.921938
PLYA2_00034 Zinc carboxypeptidase	M3	57031000	M	25.7652	PLYA2_00034	P_vs_M	MAR	-0.0695971	-0.840883	0.701689	26.099	-0.209336	0.839595	0.921938
PLYA2_00035 Regulatory protein AsnC	P1	1986700000	P	30.8877	PLYA2_00035	P_vs_M	complete	0.124732	-0.425728	0.675193	30.2224	0.506766	0.6236	0.799559
PLYA2_00035 Regulatory protein AsnC	P2	972980000	P	29.8578	PLYA2_00035	P_vs_M	complete	0.124732	-0.425728	0.675193	30.2224	0.506766	0.6236	0.799559
PLYA2_00035 Regulatory protein AsnC	P3	1100000000	P	30.0349	PLYA2_00035	P_vs_M	complete	0.124732	-0.425728	0.675193	30.2224	0.506766	0.6236	0.799559
PLYA2_00035 Regulatory protein AsnC	P4	1376800000	P	30.3587	PLYA2_00035	P_vs_M	complete	0.124732	-0.425728	0.675193	30.2224	0.506766	0.6236	0.799559
PLYA2_00035 Regulatory protein AsnC	M1	1175800000	M	30.131	PLYA2_00035	P_vs_M	complete	0.124732	-0.425728	0.675193	30.2224	0.506766	0.6236	0.799559
PLYA2_00035 Regulatory protein AsnC	M2	1642300000	M	30.6131	PLYA2_00035	P_vs_M	complete	0.124732	-0.425728	0.675193	30.2224	0.506766	0.6236	0.799559
PLYA2_00035 Regulatory protein AsnC	M3	1082800000	M	30.0121	PLYA2_00035	P_vs_M	complete	0.124732	-0.425728	0.675193	30.2224	0.506766	0.6236	0.799559
PLYA2_00035 Regulatory protein AsnC	M4	990770000	M	29.884	PLYA2_00035	P_vs_M	complete	0.124732	-0.425728	0.675193	30.2224	0.506766	0.6236	0.799559
PLYA2_00036 DinB superfamily protein	P1	114280000	P	26.768	PLYA2_00036	P_vs_M	MAR	0.829584	0.312294	1.34687	26.4666	3.72044	0.00623213	0.0795359
PLYA2_00036 DinB superfamily protein	P2	153690000	P	27.1954	PLYA2_00036	P_vs_M	MAR	0.829584	0.312294	1.34687	26.4666	3.72044	0.00623213	0.0795359
PLYA2_00036 DinB superfamily protein	P3	107580000	P	26.6808	PLYA2_00036	P_vs_M	MAR	0.829584	0.312294	1.34687	26.4666	3.72044	0.00623213	0.0795359
PLYA2_00036 DinB superfamily protein	M1	86666000	M	26.369	PLYA2_00036	P_vs_M	MAR	0.829584	0.312294	1.34687	26.4666	3.72044	0.00623213	0.0795359
PLYA2_00036 DinB superfamily protein	M3	58967000	M	25.8134	PLYA2_00036	P_vs_M	MAR	0.829584	0.312294	1.34687	26.4666	3.72044	0.00623213	0.0795359
PLYA2_00036 DinB superfamily protein	M4	65872000	M	25.9732	PLYA2_00036	P_vs_M	MAR	0.829584	0.312294	1.34687	26.4666	3.72044	0.00623213	0.0795359
PLYA2_00038 3-dehydroquinate synthase	P1	595720000	P	29.1501	PLYA2_00038	P_vs_M	complete	0.801368	0.422842	1.17989	28.6223	4.73468	0.000859986	0.0373684
PLYA2_00038 3-dehydroquinate synthase	P2	450840000	P	28.748	PLYA2_00038	P_vs_M	complete	0.801368	0.422842	1.17989	28.6223	4.73468	0.000859986	0.0373684
PLYA2_00038 3-dehydroquinate synthase	P3	591290000	P	29.1393	PLYA2_00038	P_vs_M	complete	0.801368	0.422842	1.17989	28.6223	4.73468	0.000859986	0.0373684
PLYA2_00038 3-dehydroquinate synthase	P4	557610000	P	29.0547	PLYA2_00038	P_vs_M	complete	0.801368	0.422842	1.17989	28.6223	4.73468	0.000859986	0.0373684
PLYA2_00038 3-dehydroquinate synthase	M1	390800000	M	28.5419	PLYA2_00038	P_vs_M	complete	0.801368	0.422842	1.17989	28.6223	4.73468	0.000859986	0.0373684
PLYA2_00038 3-dehydroquinate synthase	M2	287100000	M	28.097	PLYA2_00038	P_vs_M	complete	0.801368	0.422842	1.17989	28.6223	4.73468	0.000859986	0.0373684
PLYA2_00038 3-dehydroquinate synthase	M3	327360000	M	28.2863	PLYA2_00038	P_vs_M	complete	0.801368	0.422842	1.17989	28.6223	4.73468	0.000859986	0.0373684
PLYA2_00038 3-dehydroquinate synthase	M4	261360000	M	27.9615	PLYA2_00038	P_vs_M	complete	0.801368	0.422842	1.17989	28.6223	4.73468	0.000859986	0.0373684
PLYA2_00039 Proline dehydrogenase	P1	446290000	P	28.7334	PLYA2_00039	P_vs_M	complete	0.282213	-0.0775655	0.641991	28.2323	1.75427	0.110747	0.341888
PLYA2_00039 Proline dehydrogenase	P2	349270000	P	28.3798	PLYA2_00039	P_vs_M	complete	0.282213	-0.0775655	0.641991	28.2323	1.75427	0.110747	0.341888
PLYA2_00039 Proline dehydrogenase	P3	324040000	P	28.2716	PLYA2_00039	P_vs_M	complete	0.282213	-0.0775655	0.641991	28.2323	1.75427	0.110747	0.341888
PLYA2_00039 Proline dehydrogenase	P4	289490000	P	28.1089	PLYA2_00039	P_vs_M	complete	0.282213	-0.0775655	0.641991	28.2323	1.75427	0.110747	0.341888
PLYA2_00039 Proline dehydrogenase	M1	307660000	M	28.1968	PLYA2_00039	P_vs_M	complete	0.282213	-0.0775655	0.641991	28.2323	1.75427	0.110747	0.341888
PLYA2_00039 Proline dehydrogenase	M2	300790000	M	28.1642	PLYA2_00039	P_vs_M	complete	0.282213	-0.0775655	0.641991	28.2323	1.75427	0.110747	0.341888
PLYA2_00039 Proline dehydrogenase	M3	268550000	M	28.0006	PLYA2_00039	P_vs_M	complete	0.282213	-0.0775655	0.641991	28.2323	1.75427	0.110747	0.341888
PLYA2_00039 Proline dehydrogenase	M4	269050000	M	28.0033	PLYA2_00039	P_vs_M	complete	0.282213	-0.0775655	0.641991	28.2323	1.75427	0.110747	0.341888
PLYA2_00041 Alanine dehydrogenase 2	P1	177980000	P	27.4071	PLYA2_00041	P_vs_M	complete	0.371355	-0.0272571	0.769967	27.386	2.0835	0.0645745	0.264851
PLYA2_00041 Alanine dehydrogenase 2	P2	200510000	P	27.5791	PLYA2_00041	P_vs_M	complete	0.371355	-0.0272571	0.769967	27.386	2.0835	0.0645745	0.264851
PLYA2_00041 Alanine dehydrogenase 2	P3	212820000	P	27.6651	PLYA2_00041	P_vs_M	complete	0.371355	-0.0272571	0.769967	27.386	2.0835	0.0645745	0.264851
PLYA2_00041 Alanine dehydrogenase 2	P4	208510000	P	27.6355	PLYA2_00041	P_vs_M	complete	0.371355	-0.0272571	0.769967	27.386	2.0835	0.0645745	0.264851
PLYA2_00041 Alanine dehydrogenase 2	M1	164790000	M	27.2961	PLYA2_00041	P_vs_M	complete	0.371355	-0.0272571	0.769967	27.386	2.0835	0.0645745	0.264851
PLYA2_00041 Alanine dehydrogenase 2	M2	140660000	M	27.0676	PLYA2_00041	P_vs_M	complete	0.371355	-0.0272571	0.769967	27.386	2.0835	0.0645745	0.264851
PLYA2_00041 Alanine dehydrogenase 2	M3	203350000	M	27.5994	PLYA2_00041	P_vs_M	complete	0.371355	-0.0272571	0.769967	27.386	2.0835	0.0645745	0.264851
PLYA2_00041 Alanine dehydrogenase 2	M4	119990000	M	26.8383	PLYA2_00041	P_vs_M	complete	0.371355	-0.0272571	0.769967	27.386	2.0835	0.0645745	0.264851
PLYA2_00043 Protein-glutamate methylesterase/protein-glutamine glutaminase	P1	157750000	P	27.2331	PLYA2_00043	P_vs_M	complete	0.111046	-0.215145	0.437237	27.076	0.761354	0.464491	0.702317
PLYA2_00043 Protein-glutamate methylesterase/protein-glutamine glutaminase	P2	149900000	P	27.1594	PLYA2_00043	P_vs_M	complete	0.111046	-0.215145	0.437237	27.076	0.761354	0.464491	0.702317
PLYA2_00043 Protein-glutamate methylesterase/protein-glutamine glutaminase	P3	140840000	P	27.0695	PLYA2_00043	P_vs_M	complete	0.111046	-0.215145	0.437237	27.076	0.761354	0.464491	0.702317
PLYA2_00043 Protein-glutamate methylesterase/protein-glutamine glutaminase	P4	140300000	P	27.0639	PLYA2_00043	P_vs_M	complete	0.111046	-0.215145	0.437237	27.076	0.761354	0.464491	0.702317
PLYA2_00043 Protein-glutamate methylesterase/protein-glutamine glutaminase	M1	128280000	M	26.9347	PLYA2_00043	P_vs_M	complete	0.111046	-0.215145	0.437237	27.076	0.761354	0.464491	0.702317
PLYA2_00043 Protein-glutamate methylesterase/protein-glutamine glutaminase	M2	156100000	M	27.2179	PLYA2_00043	P_vs_M	complete	0.111046	-0.215145	0.437237	27.076	0.761354	0.464491	0.702317
PLYA2_00043 Protein-glutamate methylesterase/protein-glutamine glutaminase	M3	150510000	M	27.1653	PLYA2_00043	P_vs_M	complete	0.111046	-0.215145	0.437237	27.076	0.761354	0.464491	0.702317
PLYA2_00043 Protein-glutamate methylesterase/protein-glutamine glutaminase	M4	113950000	M	26.7638	PLYA2_00043	P_vs_M	complete	0.111046	-0.215145	0.437237	27.076	0.761354	0.464491	0.702317
PLYA2_00044 HD associated region	P1	93912000	P	26.4848	PLYA2_00044	P_vs_M	MAR	0.393455	-0.29623	1.08314	26.0439	1.32346	0.223464	0.484926
PLYA2_00044 HD associated region	P2	97410000	P	26.5376	PLYA2_00044	P_vs_M	MAR	0.393455	-0.29623	1.08314	26.0439	1.32346	0.223464	0.484926
PLYA2_00044 HD associated region	P3	61202000	P	25.8671	PLYA2_00044	P_vs_M	MAR	0.393455	-0.29623	1.08314	26.0439	1.32346	0.223464	0.484926
PLYA2_00044 HD associated region	P4	58862000	P	25.8108	PLYA2_00044	P_vs_M	MAR	0.393455	-0.29623	1.08314	26.0439	1.32346	0.223464	0.484926
PLYA2_00044 HD associated region	M1	46455000	M	25.4693	PLYA2_00044	P_vs_M	MAR	0.393455	-0.29623	1.08314	26.0439	1.32346	0.223464	0.484926
PLYA2_00044 HD associated region	M4	71622000	M	26.0939	PLYA2_00044	P_vs_M	MAR	0.393455	-0.29623	1.08314	26.0439	1.32346	0.223464	0.484926
PLYA2_00045 UDP-3-O-acylglucosamine N-acyltransferase	P1	259890000	P	27.9533	PLYA2_00045	P_vs_M	complete	-0.0950828	-0.815126	0.62496	27.6268	-0.295323	0.77395	0.885223
PLYA2_00045 UDP-3-O-acylglucosamine N-acyltransferase	P2	288210000	P	28.1025	PLYA2_00045	P_vs_M	complete	-0.0950828	-0.815126	0.62496	27.6268	-0.295323	0.77395	0.885223
PLYA2_00045 UDP-3-O-acylglucosamine N-acyltransferase	P3	168070000	P	27.3245	PLYA2_00045	P_vs_M	complete	-0.0950828	-0.815126	0.62496	27.6268	-0.295323	0.77395	0.885223
PLYA2_00045 UDP-3-O-acylglucosamine N-acyltransferase	P4	128470000	P	26.9369	PLYA2_00045	P_vs_M	complete	-0.0950828	-0.815126	0.62496	27.6268	-0.295323	0.77395	0.885223
PLYA2_00045 UDP-3-O-acylglucosamine N-acyltransferase	M1	328400000	M	28.2909	PLYA2_00045	P_vs_M	complete	-0.0950828	-0.815126	0.62496	27.6268	-0.295323	0.77395	0.885223
PLYA2_00045 UDP-3-O-acylglucosamine N-acyltransferase	M2	181400000	M	27.4346	PLYA2_00045	P_vs_M	complete	-0.0950828	-0.815126	0.62496	27.6268	-0.295323	0.77395	0.885223
PLYA2_00045 UDP-3-O-acylglucosamine N-acyltransferase	M3	251910000	M	27.9083	PLYA2_00045	P_vs_M	complete	-0.0950828	-0.815126	0.62496	27.6268	-0.295323	0.77395	0.885223
PLYA2_00045 UDP-3-O-acylglucosamine N-acyltransferase	M4	140280000	M	27.0637	PLYA2_00045	P_vs_M	complete	-0.0950828	-0.815126	0.62496	27.6268	-0.295323	0.77395	0.885223
PLYA2_00046 UDP-3-O-acyl-N-acetylglucosamine deacetylase	P1	2350800000	P	31.1305	PLYA2_00046	P_vs_M	complete	0.109329	-0.33983	0.558488	30.6135	0.544365	0.598438	0.783608
PLYA2_00046 UDP-3-O-acyl-N-acetylglucosamine deacetylase	P2	1350000000	P	30.3303	PLYA2_00046	P_vs_M	complete	0.109329	-0.33983	0.558488	30.6135	0.544365	0.598438	0.783608
PLYA2_00046 UDP-3-O-acyl-N-acetylglucosamine deacetylase	P3	2007500000	P	30.9028	PLYA2_00046	P_vs_M	complete	0.109329	-0.33983	0.558488	30.6135	0.544365	0.598438	0.783608
PLYA2_00046 UDP-3-O-acyl-N-acetylglucosamine deacetylase	P4	1330400000	P	30.3092	PLYA2_00046	P_vs_M	complete	0.109329	-0.33983	0.558488	30.6135	0.544365	0.598438	0.783608
PLYA2_00046 UDP-3-O-acyl-N-acetylglucosamine deacetylase	M1	1493800000	M	30.4763	PLYA2_00046	P_vs_M	complete	0.109329	-0.33983	0.558488	30.6135	0.544365	0.598438	0.783608
PLYA2_00046 UDP-3-O-acyl-N-acetylglucosamine deacetylase	M2	1568200000	M	30.5465	PLYA2_00046	P_vs_M	complete	0.109329	-0.33983	0.558488	30.6135	0.544365	0.598438	0.783608
PLYA2_00046 UDP-3-O-acyl-N-acetylglucosamine deacetylase	M3	1653100000	M	30.6225	PLYA2_00046	P_vs_M	complete	0.109329	-0.33983	0.558488	30.6135	0.544365	0.598438	0.783608
PLYA2_00046 UDP-3-O-acyl-N-acetylglucosamine deacetylase	M4	1616400000	M	30.5901	PLYA2_00046	P_vs_M	complete	0.109329	-0.33983	0.558488	30.6135	0.544365	0.598438	0.783608
PLYA2_00047 Acyl-[acyl-carrier-protein]--UDP-N-acetylglucosamine O-acyltransferase	P1	288680000	P	28.1049	PLYA2_00047	P_vs_M	complete	-0.00341332	-0.304171	0.297344	28.1676	-0.0253814	0.980264	0.991562
PLYA2_00047 Acyl-[acyl-carrier-protein]--UDP-N-acetylglucosamine O-acyltransferase	P2	303000000	P	28.1747	PLYA2_00047	P_vs_M	complete	-0.00341332	-0.304171	0.297344	28.1676	-0.0253814	0.980264	0.991562
PLYA2_00047 Acyl-[acyl-carrier-protein]--UDP-N-acetylglucosamine O-acyltransferase	P3	278200000	P	28.0515	PLYA2_00047	P_vs_M	complete	-0.00341332	-0.304171	0.297344	28.1676	-0.0253814	0.980264	0.991562
PLYA2_00047 Acyl-[acyl-carrier-protein]--UDP-N-acetylglucosamine O-acyltransferase	P4	337950000	P	28.3322	PLYA2_00047	P_vs_M	complete	-0.00341332	-0.304171	0.297344	28.1676	-0.0253814	0.980264	0.991562
PLYA2_00047 Acyl-[acyl-carrier-protein]--UDP-N-acetylglucosamine O-acyltransferase	M1	288220000	M	28.1026	PLYA2_00047	P_vs_M	complete	-0.00341332	-0.304171	0.297344	28.1676	-0.0253814	0.980264	0.991562
PLYA2_00047 Acyl-[acyl-carrier-protein]--UDP-N-acetylglucosamine O-acyltransferase	M2	341770000	M	28.3485	PLYA2_00047	P_vs_M	complete	-0.00341332	-0.304171	0.297344	28.1676	-0.0253814	0.980264	0.991562
PLYA2_00047 Acyl-[acyl-carrier-protein]--UDP-N-acetylglucosamine O-acyltransferase	M3	282390000	M	28.0731	PLYA2_00047	P_vs_M	complete	-0.00341332	-0.304171	0.297344	28.1676	-0.0253814	0.980264	0.991562
PLYA2_00047 Acyl-[acyl-carrier-protein]--UDP-N-acetylglucosamine O-acyltransferase	M4	298450000	M	28.1529	PLYA2_00047	P_vs_M	complete	-0.00341332	-0.304171	0.297344	28.1676	-0.0253814	0.980264	0.991562
PLYA2_00048 Elongation factor P	P1	675060000	P	29.3304	PLYA2_00048	P_vs_M	complete	0.0984886	-0.572212	0.76919	29.283	0.328406	0.74956	0.873529
PLYA2_00048 Elongation factor P	P2	558030000	P	29.0558	PLYA2_00048	P_vs_M	complete	0.0984886	-0.572212	0.76919	29.283	0.328406	0.74956	0.873529
PLYA2_00048 Elongation factor P	P3	1290000000	P	30.2647	PLYA2_00048	P_vs_M	complete	0.0984886	-0.572212	0.76919	29.283	0.328406	0.74956	0.873529
PLYA2_00048 Elongation factor P	P4	429480000	P	28.678	PLYA2_00048	P_vs_M	complete	0.0984886	-0.572212	0.76919	29.283	0.328406	0.74956	0.873529
PLYA2_00048 Elongation factor P	M1	736580000	M	29.4563	PLYA2_00048	P_vs_M	complete	0.0984886	-0.572212	0.76919	29.283	0.328406	0.74956	0.873529
PLYA2_00048 Elongation factor P	M2	653270000	M	29.2831	PLYA2_00048	P_vs_M	complete	0.0984886	-0.572212	0.76919	29.283	0.328406	0.74956	0.873529
PLYA2_00048 Elongation factor P	M3	622300000	M	29.213	PLYA2_00048	P_vs_M	complete	0.0984886	-0.572212	0.76919	29.283	0.328406	0.74956	0.873529
PLYA2_00048 Elongation factor P	M4	530430000	M	28.9826	PLYA2_00048	P_vs_M	complete	0.0984886	-0.572212	0.76919	29.283	0.328406	0.74956	0.873529
PLYA2_00049 UDP-3-O-acylglucosamine N-acyltransferase	P1	241430000	P	27.847	PLYA2_00049	P_vs_M	complete	-0.16768	-0.477114	0.141755	27.7383	-1.2119	0.254148	0.522631
PLYA2_00049 UDP-3-O-acylglucosamine N-acyltransferase	P2	210740000	P	27.6509	PLYA2_00049	P_vs_M	complete	-0.16768	-0.477114	0.141755	27.7383	-1.2119	0.254148	0.522631
PLYA2_00049 UDP-3-O-acylglucosamine N-acyltransferase	P3	205310000	P	27.6132	PLYA2_00049	P_vs_M	complete	-0.16768	-0.477114	0.141755	27.7383	-1.2119	0.254148	0.522631
PLYA2_00049 UDP-3-O-acylglucosamine N-acyltransferase	P4	190700000	P	27.5067	PLYA2_00049	P_vs_M	complete	-0.16768	-0.477114	0.141755	27.7383	-1.2119	0.254148	0.522631
PLYA2_00049 UDP-3-O-acylglucosamine N-acyltransferase	M1	227790000	M	27.7631	PLYA2_00049	P_vs_M	complete	-0.16768	-0.477114	0.141755	27.7383	-1.2119	0.254148	0.522631
PLYA2_00049 UDP-3-O-acylglucosamine N-acyltransferase	M2	218600000	M	27.7037	PLYA2_00049	P_vs_M	complete	-0.16768	-0.477114	0.141755	27.7383	-1.2119	0.254148	0.522631
PLYA2_00049 UDP-3-O-acylglucosamine N-acyltransferase	M3	236580000	M	27.8178	PLYA2_00049	P_vs_M	complete	-0.16768	-0.477114	0.141755	27.7383	-1.2119	0.254148	0.522631
PLYA2_00049 UDP-3-O-acylglucosamine N-acyltransferase	M4	269180000	M	28.004	PLYA2_00049	P_vs_M	complete	-0.16768	-0.477114	0.141755	27.7383	-1.2119	0.254148	0.522631
PLYA2_00050 Succinate--CoA ligase [ADP-forming] subunit alpha	P1	3017300000	P	31.4906	PLYA2_00050	P_vs_M	complete	0.082179	-0.340379	0.504737	31.7408	0.434939	0.673091	0.830694
PLYA2_00050 Succinate--CoA ligase [ADP-forming] subunit alpha	P2	4224100000	P	31.976	PLYA2_00050	P_vs_M	complete	0.082179	-0.340379	0.504737	31.7408	0.434939	0.673091	0.830694
PLYA2_00050 Succinate--CoA ligase [ADP-forming] subunit alpha	P3	3610000000	P	31.7494	PLYA2_00050	P_vs_M	complete	0.082179	-0.340379	0.504737	31.7408	0.434939	0.673091	0.830694
PLYA2_00050 Succinate--CoA ligase [ADP-forming] subunit alpha	P4	4040000000	P	31.9117	PLYA2_00050	P_vs_M	complete	0.082179	-0.340379	0.504737	31.7408	0.434939	0.673091	0.830694
PLYA2_00050 Succinate--CoA ligase [ADP-forming] subunit alpha	M1	3226600000	M	31.5874	PLYA2_00050	P_vs_M	complete	0.082179	-0.340379	0.504737	31.7408	0.434939	0.673091	0.830694
PLYA2_00050 Succinate--CoA ligase [ADP-forming] subunit alpha	M2	3953600000	M	31.8805	PLYA2_00050	P_vs_M	complete	0.082179	-0.340379	0.504737	31.7408	0.434939	0.673091	0.830694
PLYA2_00050 Succinate--CoA ligase [ADP-forming] subunit alpha	M3	4342400000	M	32.0158	PLYA2_00050	P_vs_M	complete	0.082179	-0.340379	0.504737	31.7408	0.434939	0.673091	0.830694
PLYA2_00050 Succinate--CoA ligase [ADP-forming] subunit alpha	M4	2671900000	M	31.3152	PLYA2_00050	P_vs_M	complete	0.082179	-0.340379	0.504737	31.7408	0.434939	0.673091	0.830694
PLYA2_00051 hypothetical protein	P1	80402000	P	26.2607	PLYA2_00051	P_vs_M	MNAR	NA	NA	NA	25.9718	NA	NA	NA
PLYA2_00051 hypothetical protein	P2	72294000	P	26.1074	PLYA2_00051	P_vs_M	MNAR	NA	NA	NA	25.9718	NA	NA	NA
PLYA2_00051 hypothetical protein	P3	62757000	P	25.9033	PLYA2_00051	P_vs_M	MNAR	NA	NA	NA	25.9718	NA	NA	NA
PLYA2_00051 hypothetical protein	P4	51420000	P	25.6158	PLYA2_00051	P_vs_M	MNAR	NA	NA	NA	25.9718	NA	NA	NA
PLYA2_00052 3-oxoacyl-[acyl-carrier-protein] reductase FabG	P1	1140000000	P	30.0864	PLYA2_00052	P_vs_M	complete	0.365967	-0.102166	0.8341	29.8028	1.74835	0.111806	0.341888
PLYA2_00052 3-oxoacyl-[acyl-carrier-protein] reductase FabG	P2	1257900000	P	30.2284	PLYA2_00052	P_vs_M	complete	0.365967	-0.102166	0.8341	29.8028	1.74835	0.111806	0.341888
PLYA2_00052 3-oxoacyl-[acyl-carrier-protein] reductase FabG	P3	1070800000	P	29.996	PLYA2_00052	P_vs_M	complete	0.365967	-0.102166	0.8341	29.8028	1.74835	0.111806	0.341888
PLYA2_00052 3-oxoacyl-[acyl-carrier-protein] reductase FabG	P4	832200000	P	29.6324	PLYA2_00052	P_vs_M	complete	0.365967	-0.102166	0.8341	29.8028	1.74835	0.111806	0.341888
PLYA2_00052 3-oxoacyl-[acyl-carrier-protein] reductase FabG	M1	1068900000	M	29.9935	PLYA2_00052	P_vs_M	complete	0.365967	-0.102166	0.8341	29.8028	1.74835	0.111806	0.341888
PLYA2_00052 3-oxoacyl-[acyl-carrier-protein] reductase FabG	M2	858620000	M	29.6774	PLYA2_00052	P_vs_M	complete	0.365967	-0.102166	0.8341	29.8028	1.74835	0.111806	0.341888
PLYA2_00052 3-oxoacyl-[acyl-carrier-protein] reductase FabG	M3	865180000	M	29.6884	PLYA2_00052	P_vs_M	complete	0.365967	-0.102166	0.8341	29.8028	1.74835	0.111806	0.341888
PLYA2_00052 3-oxoacyl-[acyl-carrier-protein] reductase FabG	M4	583410000	M	29.1199	PLYA2_00052	P_vs_M	complete	0.365967	-0.102166	0.8341	29.8028	1.74835	0.111806	0.341888
PLYA2_00053 hypothetical protein	P2	37473000	P	25.1593	PLYA2_00053	P_vs_M	MAR	0.33705	-0.0966917	0.770792	25.2011	1.76607	0.112215	0.341888
PLYA2_00053 hypothetical protein	P3	42253000	P	25.3326	PLYA2_00053	P_vs_M	MAR	0.33705	-0.0966917	0.770792	25.2011	1.76607	0.112215	0.341888
PLYA2_00053 hypothetical protein	P4	54104000	P	25.6892	PLYA2_00053	P_vs_M	MAR	0.33705	-0.0966917	0.770792	25.2011	1.76607	0.112215	0.341888
PLYA2_00053 hypothetical protein	M1	28936000	M	24.7864	PLYA2_00053	P_vs_M	MAR	0.33705	-0.0966917	0.770792	25.2011	1.76607	0.112215	0.341888
PLYA2_00053 hypothetical protein	M2	36180000	M	25.1087	PLYA2_00053	P_vs_M	MAR	0.33705	-0.0966917	0.770792	25.2011	1.76607	0.112215	0.341888
PLYA2_00053 hypothetical protein	M3	41429000	M	25.3041	PLYA2_00053	P_vs_M	MAR	0.33705	-0.0966917	0.770792	25.2011	1.76607	0.112215	0.341888
PLYA2_00053 hypothetical protein	M4	34199000	M	25.0275	PLYA2_00053	P_vs_M	MAR	0.33705	-0.0966917	0.770792	25.2011	1.76607	0.112215	0.341888
PLYA2_00054 SPFH domain / Band 7 family protein	P1	984620000	P	29.875	PLYA2_00054	P_vs_M	complete	-0.236076	-0.574968	0.102817	30.1135	-1.55791	0.151142	0.393866
PLYA2_00054 SPFH domain / Band 7 family protein	P2	914230000	P	29.768	PLYA2_00054	P_vs_M	complete	-0.236076	-0.574968	0.102817	30.1135	-1.55791	0.151142	0.393866
PLYA2_00054 SPFH domain / Band 7 family protein	P3	1230400000	P	30.1965	PLYA2_00054	P_vs_M	complete	-0.236076	-0.574968	0.102817	30.1135	-1.55791	0.151142	0.393866
PLYA2_00054 SPFH domain / Band 7 family protein	P4	1185100000	P	30.1424	PLYA2_00054	P_vs_M	complete	-0.236076	-0.574968	0.102817	30.1135	-1.55791	0.151142	0.393866
PLYA2_00054 SPFH domain / Band 7 family protein	M1	1231300000	M	30.1975	PLYA2_00054	P_vs_M	complete	-0.236076	-0.574968	0.102817	30.1135	-1.55791	0.151142	0.393866
PLYA2_00054 SPFH domain / Band 7 family protein	M2	1438900000	M	30.4223	PLYA2_00054	P_vs_M	complete	-0.236076	-0.574968	0.102817	30.1135	-1.55791	0.151142	0.393866
PLYA2_00054 SPFH domain / Band 7 family protein	M3	1144500000	M	30.0921	PLYA2_00054	P_vs_M	complete	-0.236076	-0.574968	0.102817	30.1135	-1.55791	0.151142	0.393866
PLYA2_00054 SPFH domain / Band 7 family protein	M4	1245600000	M	30.2142	PLYA2_00054	P_vs_M	complete	-0.236076	-0.574968	0.102817	30.1135	-1.55791	0.151142	0.393866
PLYA2_00055 ATP phosphoribosyltransferase	P1	429980000	P	28.6797	PLYA2_00055	P_vs_M	complete	0.401832	-0.0132866	0.816951	28.3928	2.16484	0.0563769	0.246143
PLYA2_00055 ATP phosphoribosyltransferase	P2	383330000	P	28.514	PLYA2_00055	P_vs_M	complete	0.401832	-0.0132866	0.816951	28.3928	2.16484	0.0563769	0.246143
PLYA2_00055 ATP phosphoribosyltransferase	P3	363760000	P	28.4384	PLYA2_00055	P_vs_M	complete	0.401832	-0.0132866	0.816951	28.3928	2.16484	0.0563769	0.246143
PLYA2_00055 ATP phosphoribosyltransferase	P4	449170000	P	28.7427	PLYA2_00055	P_vs_M	complete	0.401832	-0.0132866	0.816951	28.3928	2.16484	0.0563769	0.246143
PLYA2_00055 ATP phosphoribosyltransferase	M1	291810000	M	28.1205	PLYA2_00055	P_vs_M	complete	0.401832	-0.0132866	0.816951	28.3928	2.16484	0.0563769	0.246143
PLYA2_00055 ATP phosphoribosyltransferase	M2	238730000	M	27.8308	PLYA2_00055	P_vs_M	complete	0.401832	-0.0132866	0.816951	28.3928	2.16484	0.0563769	0.246143
PLYA2_00055 ATP phosphoribosyltransferase	M3	300530000	M	28.1629	PLYA2_00055	P_vs_M	complete	0.401832	-0.0132866	0.816951	28.3928	2.16484	0.0563769	0.246143
PLYA2_00055 ATP phosphoribosyltransferase	M4	422180000	M	28.6533	PLYA2_00055	P_vs_M	complete	0.401832	-0.0132866	0.816951	28.3928	2.16484	0.0563769	0.246143
PLYA2_00056 Histidinol dehydrogenase	P1	169710000	P	27.3385	PLYA2_00056	P_vs_M	complete	-0.255386	-0.650908	0.140136	27.2552	-1.44404	0.180132	0.433695
PLYA2_00056 Histidinol dehydrogenase	P2	175770000	P	27.3891	PLYA2_00056	P_vs_M	complete	-0.255386	-0.650908	0.140136	27.2552	-1.44404	0.180132	0.433695
PLYA2_00056 Histidinol dehydrogenase	P3	129550000	P	26.9489	PLYA2_00056	P_vs_M	complete	-0.255386	-0.650908	0.140136	27.2552	-1.44404	0.180132	0.433695
PLYA2_00056 Histidinol dehydrogenase	P4	119580000	P	26.8334	PLYA2_00056	P_vs_M	complete	-0.255386	-0.650908	0.140136	27.2552	-1.44404	0.180132	0.433695
PLYA2_00056 Histidinol dehydrogenase	M1	160030000	M	27.2538	PLYA2_00056	P_vs_M	complete	-0.255386	-0.650908	0.140136	27.2552	-1.44404	0.180132	0.433695
PLYA2_00056 Histidinol dehydrogenase	M2	202580000	M	27.5939	PLYA2_00056	P_vs_M	complete	-0.255386	-0.650908	0.140136	27.2552	-1.44404	0.180132	0.433695
PLYA2_00056 Histidinol dehydrogenase	M3	152200000	M	27.1814	PLYA2_00056	P_vs_M	complete	-0.255386	-0.650908	0.140136	27.2552	-1.44404	0.180132	0.433695
PLYA2_00056 Histidinol dehydrogenase	M4	190130000	M	27.5024	PLYA2_00056	P_vs_M	complete	-0.255386	-0.650908	0.140136	27.2552	-1.44404	0.180132	0.433695
PLYA2_00057 Histidinol-phosphate aminotransferase	P1	446100000	P	28.7328	PLYA2_00057	P_vs_M	complete	0.411732	-0.139068	0.962532	28.4177	1.67176	0.126354	0.363718
PLYA2_00057 Histidinol-phosphate aminotransferase	P2	392350000	P	28.5476	PLYA2_00057	P_vs_M	complete	0.411732	-0.139068	0.962532	28.4177	1.67176	0.126354	0.363718
PLYA2_00057 Histidinol-phosphate aminotransferase	P3	473750000	P	28.8196	PLYA2_00057	P_vs_M	complete	0.411732	-0.139068	0.962532	28.4177	1.67176	0.126354	0.363718
PLYA2_00057 Histidinol-phosphate aminotransferase	P4	352800000	P	28.3943	PLYA2_00057	P_vs_M	complete	0.411732	-0.139068	0.962532	28.4177	1.67176	0.126354	0.363718
PLYA2_00057 Histidinol-phosphate aminotransferase	M1	215500000	M	27.6831	PLYA2_00057	P_vs_M	complete	0.411732	-0.139068	0.962532	28.4177	1.67176	0.126354	0.363718
PLYA2_00057 Histidinol-phosphate aminotransferase	M2	429720000	M	28.6788	PLYA2_00057	P_vs_M	complete	0.411732	-0.139068	0.962532	28.4177	1.67176	0.126354	0.363718
PLYA2_00057 Histidinol-phosphate aminotransferase	M3	417470000	M	28.6371	PLYA2_00057	P_vs_M	complete	0.411732	-0.139068	0.962532	28.4177	1.67176	0.126354	0.363718
PLYA2_00057 Histidinol-phosphate aminotransferase	M4	241630000	M	27.8482	PLYA2_00057	P_vs_M	complete	0.411732	-0.139068	0.962532	28.4177	1.67176	0.126354	0.363718
PLYA2_00058 Histidine biosynthesis bifunctional protein HisB	P1	225540000	P	27.7488	PLYA2_00058	P_vs_M	complete	0.567804	0.122769	1.01284	27.197	2.85338	0.0175956	0.1338
PLYA2_00058 Histidine biosynthesis bifunctional protein HisB	P2	139440000	P	27.0551	PLYA2_00058	P_vs_M	complete	0.567804	0.122769	1.01284	27.197	2.85338	0.0175956	0.1338
PLYA2_00058 Histidine biosynthesis bifunctional protein HisB	P3	200460000	P	27.5787	PLYA2_00058	P_vs_M	complete	0.567804	0.122769	1.01284	27.197	2.85338	0.0175956	0.1338
PLYA2_00058 Histidine biosynthesis bifunctional protein HisB	P4	195310000	P	27.5412	PLYA2_00058	P_vs_M	complete	0.567804	0.122769	1.01284	27.197	2.85338	0.0175956	0.1338
PLYA2_00058 Histidine biosynthesis bifunctional protein HisB	M1	130230000	M	26.9565	PLYA2_00058	P_vs_M	complete	0.567804	0.122769	1.01284	27.197	2.85338	0.0175956	0.1338
PLYA2_00058 Histidine biosynthesis bifunctional protein HisB	M2	163840000	M	27.2877	PLYA2_00058	P_vs_M	complete	0.567804	0.122769	1.01284	27.197	2.85338	0.0175956	0.1338
PLYA2_00058 Histidine biosynthesis bifunctional protein HisB	M3	103260000	M	26.6217	PLYA2_00058	P_vs_M	complete	0.567804	0.122769	1.01284	27.197	2.85338	0.0175956	0.1338
PLYA2_00058 Histidine biosynthesis bifunctional protein HisB	M4	115770000	M	26.7867	PLYA2_00058	P_vs_M	complete	0.567804	0.122769	1.01284	27.197	2.85338	0.0175956	0.1338
PLYA2_00059 Imidazole glycerol phosphate synthase subunit HisH	P1	88809000	P	26.4042	PLYA2_00059	P_vs_M	complete	-0.19485	-0.57748	0.187781	26.2803	-1.13887	0.28201	0.546357
PLYA2_00059 Imidazole glycerol phosphate synthase subunit HisH	P2	93424000	P	26.4773	PLYA2_00059	P_vs_M	complete	-0.19485	-0.57748	0.187781	26.2803	-1.13887	0.28201	0.546357
PLYA2_00059 Imidazole glycerol phosphate synthase subunit HisH	P3	68892000	P	26.0378	PLYA2_00059	P_vs_M	complete	-0.19485	-0.57748	0.187781	26.2803	-1.13887	0.28201	0.546357
PLYA2_00059 Imidazole glycerol phosphate synthase subunit HisH	P4	58919000	P	25.8122	PLYA2_00059	P_vs_M	complete	-0.19485	-0.57748	0.187781	26.2803	-1.13887	0.28201	0.546357
PLYA2_00059 Imidazole glycerol phosphate synthase subunit HisH	M1	86208000	M	26.3613	PLYA2_00059	P_vs_M	complete	-0.19485	-0.57748	0.187781	26.2803	-1.13887	0.28201	0.546357
PLYA2_00059 Imidazole glycerol phosphate synthase subunit HisH	M2	92762000	M	26.467	PLYA2_00059	P_vs_M	complete	-0.19485	-0.57748	0.187781	26.2803	-1.13887	0.28201	0.546357
PLYA2_00059 Imidazole glycerol phosphate synthase subunit HisH	M3	87488000	M	26.3826	PLYA2_00059	P_vs_M	complete	-0.19485	-0.57748	0.187781	26.2803	-1.13887	0.28201	0.546357
PLYA2_00059 Imidazole glycerol phosphate synthase subunit HisH	M4	82622000	M	26.3	PLYA2_00059	P_vs_M	complete	-0.19485	-0.57748	0.187781	26.2803	-1.13887	0.28201	0.546357
PLYA2_00060 1-(5-phosphoribosyl)-5-[(5-phosphoribosylamino)methylideneamino] imidazole-4-carboxamide isomerase	P1	202610000	P	27.5941	PLYA2_00060	P_vs_M	complete	0.322128	-0.283095	0.927351	26.9985	1.19033	0.262137	0.528542
PLYA2_00060 1-(5-phosphoribosyl)-5-[(5-phosphoribosylamino)methylideneamino] imidazole-4-carboxamide isomerase	P2	158930000	P	27.2438	PLYA2_00060	P_vs_M	complete	0.322128	-0.283095	0.927351	26.9985	1.19033	0.262137	0.528542
PLYA2_00060 1-(5-phosphoribosyl)-5-[(5-phosphoribosylamino)methylideneamino] imidazole-4-carboxamide isomerase	P3	152300000	P	27.1823	PLYA2_00060	P_vs_M	complete	0.322128	-0.283095	0.927351	26.9985	1.19033	0.262137	0.528542
PLYA2_00060 1-(5-phosphoribosyl)-5-[(5-phosphoribosylamino)methylideneamino] imidazole-4-carboxamide isomerase	P4	102980000	P	26.6178	PLYA2_00060	P_vs_M	complete	0.322128	-0.283095	0.927351	26.9985	1.19033	0.262137	0.528542
PLYA2_00060 1-(5-phosphoribosyl)-5-[(5-phosphoribosylamino)methylideneamino] imidazole-4-carboxamide isomerase	M1	152650000	M	27.1857	PLYA2_00060	P_vs_M	complete	0.322128	-0.283095	0.927351	26.9985	1.19033	0.262137	0.528542
PLYA2_00060 1-(5-phosphoribosyl)-5-[(5-phosphoribosylamino)methylideneamino] imidazole-4-carboxamide isomerase	M2	164410000	M	27.2927	PLYA2_00060	P_vs_M	complete	0.322128	-0.283095	0.927351	26.9985	1.19033	0.262137	0.528542
PLYA2_00060 1-(5-phosphoribosyl)-5-[(5-phosphoribosylamino)methylideneamino] imidazole-4-carboxamide isomerase	M3	97731000	M	26.5423	PLYA2_00060	P_vs_M	complete	0.322128	-0.283095	0.927351	26.9985	1.19033	0.262137	0.528542
PLYA2_00060 1-(5-phosphoribosyl)-5-[(5-phosphoribosylamino)methylideneamino] imidazole-4-carboxamide isomerase	M4	84291000	M	26.3289	PLYA2_00060	P_vs_M	complete	0.322128	-0.283095	0.927351	26.9985	1.19033	0.262137	0.528542
PLYA2_00061 Imidazole glycerol phosphate synthase subunit HisF	P1	185670000	P	27.4682	PLYA2_00061	P_vs_M	complete	0.509102	0.0864356	0.931768	26.9458	2.69378	0.023062	0.151943
PLYA2_00061 Imidazole glycerol phosphate synthase subunit HisF	P2	175590000	P	27.3876	PLYA2_00061	P_vs_M	complete	0.509102	0.0864356	0.931768	26.9458	2.69378	0.023062	0.151943
PLYA2_00061 Imidazole glycerol phosphate synthase subunit HisF	P3	132340000	P	26.9797	PLYA2_00061	P_vs_M	complete	0.509102	0.0864356	0.931768	26.9458	2.69378	0.023062	0.151943
PLYA2_00061 Imidazole glycerol phosphate synthase subunit HisF	P4	131070000	P	26.9658	PLYA2_00061	P_vs_M	complete	0.509102	0.0864356	0.931768	26.9458	2.69378	0.023062	0.151943
PLYA2_00061 Imidazole glycerol phosphate synthase subunit HisF	M1	129380000	M	26.947	PLYA2_00061	P_vs_M	complete	0.509102	0.0864356	0.931768	26.9458	2.69378	0.023062	0.151943
PLYA2_00061 Imidazole glycerol phosphate synthase subunit HisF	M2	89245000	M	26.4113	PLYA2_00061	P_vs_M	complete	0.509102	0.0864356	0.931768	26.9458	2.69378	0.023062	0.151943
PLYA2_00061 Imidazole glycerol phosphate synthase subunit HisF	M3	125430000	M	26.9023	PLYA2_00061	P_vs_M	complete	0.509102	0.0864356	0.931768	26.9458	2.69378	0.023062	0.151943
PLYA2_00061 Imidazole glycerol phosphate synthase subunit HisF	M4	95184000	M	26.5042	PLYA2_00061	P_vs_M	complete	0.509102	0.0864356	0.931768	26.9458	2.69378	0.023062	0.151943
PLYA2_00062 Histidine biosynthesis bifunctional protein HisIE	P1	117480000	P	26.8078	PLYA2_00062	P_vs_M	complete	0.374593	-0.283373	1.03256	26.5221	1.27324	0.232498	0.494532
PLYA2_00062 Histidine biosynthesis bifunctional protein HisIE	P2	152410000	P	27.1834	PLYA2_00062	P_vs_M	complete	0.374593	-0.283373	1.03256	26.5221	1.27324	0.232498	0.494532
PLYA2_00062 Histidine biosynthesis bifunctional protein HisIE	P3	106220000	P	26.6625	PLYA2_00062	P_vs_M	complete	0.374593	-0.283373	1.03256	26.5221	1.27324	0.232498	0.494532
PLYA2_00062 Histidine biosynthesis bifunctional protein HisIE	P4	76221000	P	26.1837	PLYA2_00062	P_vs_M	complete	0.374593	-0.283373	1.03256	26.5221	1.27324	0.232498	0.494532
PLYA2_00062 Histidine biosynthesis bifunctional protein HisIE	M1	76292000	M	26.185	PLYA2_00062	P_vs_M	complete	0.374593	-0.283373	1.03256	26.5221	1.27324	0.232498	0.494532
PLYA2_00062 Histidine biosynthesis bifunctional protein HisIE	M2	118370000	M	26.8187	PLYA2_00062	P_vs_M	complete	0.374593	-0.283373	1.03256	26.5221	1.27324	0.232498	0.494532
PLYA2_00062 Histidine biosynthesis bifunctional protein HisIE	M3	110120000	M	26.7145	PLYA2_00062	P_vs_M	complete	0.374593	-0.283373	1.03256	26.5221	1.27324	0.232498	0.494532
PLYA2_00062 Histidine biosynthesis bifunctional protein HisIE	M4	51596000	M	25.6208	PLYA2_00062	P_vs_M	complete	0.374593	-0.283373	1.03256	26.5221	1.27324	0.232498	0.494532
PLYA2_00063 Adaptive-response sensory-kinase SasA	P1	255200000	P	27.9271	PLYA2_00063	P_vs_M	complete	1.28296	0.725264	1.84065	27.3095	5.14483	0.000473651	0.0298074
PLYA2_00063 Adaptive-response sensory-kinase SasA	P2	304900000	P	28.1838	PLYA2_00063	P_vs_M	complete	1.28296	0.725264	1.84065	27.3095	5.14483	0.000473651	0.0298074
PLYA2_00063 Adaptive-response sensory-kinase SasA	P3	232260000	P	27.7912	PLYA2_00063	P_vs_M	complete	1.28296	0.725264	1.84065	27.3095	5.14483	0.000473651	0.0298074
PLYA2_00063 Adaptive-response sensory-kinase SasA	P4	250780000	P	27.9018	PLYA2_00063	P_vs_M	complete	1.28296	0.725264	1.84065	27.3095	5.14483	0.000473651	0.0298074
PLYA2_00063 Adaptive-response sensory-kinase SasA	M1	120340000	M	26.8425	PLYA2_00063	P_vs_M	complete	1.28296	0.725264	1.84065	27.3095	5.14483	0.000473651	0.0298074
PLYA2_00063 Adaptive-response sensory-kinase SasA	M2	66447000	M	25.9857	PLYA2_00063	P_vs_M	complete	1.28296	0.725264	1.84065	27.3095	5.14483	0.000473651	0.0298074
PLYA2_00063 Adaptive-response sensory-kinase SasA	M3	99928000	M	26.5744	PLYA2_00063	P_vs_M	complete	1.28296	0.725264	1.84065	27.3095	5.14483	0.000473651	0.0298074
PLYA2_00063 Adaptive-response sensory-kinase SasA	M4	161770000	M	27.2694	PLYA2_00063	P_vs_M	complete	1.28296	0.725264	1.84065	27.3095	5.14483	0.000473651	0.0298074
PLYA2_00069 Cysteine synthase B	P1	244800000	P	27.867	PLYA2_00069	P_vs_M	complete	0.0763938	-0.469865	0.622652	28.4193	0.312762	0.761059	0.881303
PLYA2_00069 Cysteine synthase B	P2	477420000	P	28.8307	PLYA2_00069	P_vs_M	complete	0.0763938	-0.469865	0.622652	28.4193	0.312762	0.761059	0.881303
PLYA2_00069 Cysteine synthase B	P3	313690000	P	28.2248	PLYA2_00069	P_vs_M	complete	0.0763938	-0.469865	0.622652	28.4193	0.312762	0.761059	0.881303
PLYA2_00069 Cysteine synthase B	P4	503520000	P	28.9075	PLYA2_00069	P_vs_M	complete	0.0763938	-0.469865	0.622652	28.4193	0.312762	0.761059	0.881303
PLYA2_00069 Cysteine synthase B	M1	289990000	M	28.1114	PLYA2_00069	P_vs_M	complete	0.0763938	-0.469865	0.622652	28.4193	0.312762	0.761059	0.881303
PLYA2_00069 Cysteine synthase B	M2	352640000	M	28.3936	PLYA2_00069	P_vs_M	complete	0.0763938	-0.469865	0.622652	28.4193	0.312762	0.761059	0.881303
PLYA2_00069 Cysteine synthase B	M3	426200000	M	28.667	PLYA2_00069	P_vs_M	complete	0.0763938	-0.469865	0.622652	28.4193	0.312762	0.761059	0.881303
PLYA2_00069 Cysteine synthase B	M4	342700000	M	28.3524	PLYA2_00069	P_vs_M	complete	0.0763938	-0.469865	0.622652	28.4193	0.312762	0.761059	0.881303
PLYA2_00070 cysE: serine O-acetyltransferase	P1	31757000	P	24.9206	PLYA2_00070	P_vs_M	complete	-0.304579	-0.770557	0.1614	25.6211	-1.4618	0.175316	0.426602
PLYA2_00070 cysE: serine O-acetyltransferase	P2	54811000	P	25.708	PLYA2_00070	P_vs_M	complete	-0.304579	-0.770557	0.1614	25.6211	-1.4618	0.175316	0.426602
PLYA2_00070 cysE: serine O-acetyltransferase	P3	47341000	P	25.4966	PLYA2_00070	P_vs_M	complete	-0.304579	-0.770557	0.1614	25.6211	-1.4618	0.175316	0.426602
PLYA2_00070 cysE: serine O-acetyltransferase	P4	56436000	P	25.7501	PLYA2_00070	P_vs_M	complete	-0.304579	-0.770557	0.1614	25.6211	-1.4618	0.175316	0.426602
PLYA2_00070 cysE: serine O-acetyltransferase	M1	50769000	M	25.5974	PLYA2_00070	P_vs_M	complete	-0.304579	-0.770557	0.1614	25.6211	-1.4618	0.175316	0.426602
PLYA2_00070 cysE: serine O-acetyltransferase	M2	62097000	M	25.888	PLYA2_00070	P_vs_M	complete	-0.304579	-0.770557	0.1614	25.6211	-1.4618	0.175316	0.426602
PLYA2_00070 cysE: serine O-acetyltransferase	M3	68410000	M	26.0277	PLYA2_00070	P_vs_M	complete	-0.304579	-0.770557	0.1614	25.6211	-1.4618	0.175316	0.426602
PLYA2_00070 cysE: serine O-acetyltransferase	M4	50172000	M	25.5804	PLYA2_00070	P_vs_M	complete	-0.304579	-0.770557	0.1614	25.6211	-1.4618	0.175316	0.426602
PLYA2_00071 hypothetical protein	P1	173760000	P	27.3725	PLYA2_00071	P_vs_M	complete	0.428735	0.131411	0.726059	27.2352	3.22488	0.0094142	0.098874
PLYA2_00071 hypothetical protein	P2	184980000	P	27.4628	PLYA2_00071	P_vs_M	complete	0.428735	0.131411	0.726059	27.2352	3.22488	0.0094142	0.098874
PLYA2_00071 hypothetical protein	P3	207090000	P	27.6257	PLYA2_00071	P_vs_M	complete	0.428735	0.131411	0.726059	27.2352	3.22488	0.0094142	0.098874
PLYA2_00071 hypothetical protein	P4	169560000	P	27.3372	PLYA2_00071	P_vs_M	complete	0.428735	0.131411	0.726059	27.2352	3.22488	0.0094142	0.098874
PLYA2_00071 hypothetical protein	M1	128070000	M	26.9324	PLYA2_00071	P_vs_M	complete	0.428735	0.131411	0.726059	27.2352	3.22488	0.0094142	0.098874
PLYA2_00071 hypothetical protein	M2	144680000	M	27.1083	PLYA2_00071	P_vs_M	complete	0.428735	0.131411	0.726059	27.2352	3.22488	0.0094142	0.098874
PLYA2_00071 hypothetical protein	M3	127690000	M	26.9281	PLYA2_00071	P_vs_M	complete	0.428735	0.131411	0.726059	27.2352	3.22488	0.0094142	0.098874
PLYA2_00071 hypothetical protein	M4	145310000	M	27.1146	PLYA2_00071	P_vs_M	complete	0.428735	0.131411	0.726059	27.2352	3.22488	0.0094142	0.098874
PLYA2_00075 Thioesterase superfamily protein	P1	222080000	P	27.7265	PLYA2_00075	P_vs_M	complete	0.621004	0.175416	1.06659	27.7613	3.11685	0.011282	0.107373
PLYA2_00075 Thioesterase superfamily protein	P2	287870000	P	28.1008	PLYA2_00075	P_vs_M	complete	0.621004	0.175416	1.06659	27.7613	3.11685	0.011282	0.107373
PLYA2_00075 Thioesterase superfamily protein	P3	276890000	P	28.0447	PLYA2_00075	P_vs_M	complete	0.621004	0.175416	1.06659	27.7613	3.11685	0.011282	0.107373
PLYA2_00075 Thioesterase superfamily protein	P4	357970000	P	28.4153	PLYA2_00075	P_vs_M	complete	0.621004	0.175416	1.06659	27.7613	3.11685	0.011282	0.107373
PLYA2_00075 Thioesterase superfamily protein	M1	167640000	M	27.3208	PLYA2_00075	P_vs_M	complete	0.621004	0.175416	1.06659	27.7613	3.11685	0.011282	0.107373
PLYA2_00075 Thioesterase superfamily protein	M2	145760000	M	27.119	PLYA2_00075	P_vs_M	complete	0.621004	0.175416	1.06659	27.7613	3.11685	0.011282	0.107373
PLYA2_00075 Thioesterase superfamily protein	M3	237150000	M	27.8212	PLYA2_00075	P_vs_M	complete	0.621004	0.175416	1.06659	27.7613	3.11685	0.011282	0.107373
PLYA2_00075 Thioesterase superfamily protein	M4	195460000	M	27.5423	PLYA2_00075	P_vs_M	complete	0.621004	0.175416	1.06659	27.7613	3.11685	0.011282	0.107373
PLYA2_00076 Sensor histidine kinase RcsC	P1	179830000	P	27.4221	PLYA2_00076	P_vs_M	complete	-0.744046	-1.16278	-0.325314	27.9687	-3.97391	0.0027699	0.0601459
PLYA2_00076 Sensor histidine kinase RcsC	P2	253710000	P	27.9186	PLYA2_00076	P_vs_M	complete	-0.744046	-1.16278	-0.325314	27.9687	-3.97391	0.0027699	0.0601459
PLYA2_00076 Sensor histidine kinase RcsC	P3	207230000	P	27.6267	PLYA2_00076	P_vs_M	complete	-0.744046	-1.16278	-0.325314	27.9687	-3.97391	0.0027699	0.0601459
PLYA2_00076 Sensor histidine kinase RcsC	P4	179500000	P	27.4194	PLYA2_00076	P_vs_M	complete	-0.744046	-1.16278	-0.325314	27.9687	-3.97391	0.0027699	0.0601459
PLYA2_00076 Sensor histidine kinase RcsC	M1	366870000	M	28.4507	PLYA2_00076	P_vs_M	complete	-0.744046	-1.16278	-0.325314	27.9687	-3.97391	0.0027699	0.0601459
PLYA2_00076 Sensor histidine kinase RcsC	M2	431030000	M	28.6832	PLYA2_00076	P_vs_M	complete	-0.744046	-1.16278	-0.325314	27.9687	-3.97391	0.0027699	0.0601459
PLYA2_00076 Sensor histidine kinase RcsC	M3	269880000	M	28.0077	PLYA2_00076	P_vs_M	complete	-0.744046	-1.16278	-0.325314	27.9687	-3.97391	0.0027699	0.0601459
PLYA2_00076 Sensor histidine kinase RcsC	M4	312930000	M	28.2213	PLYA2_00076	P_vs_M	complete	-0.744046	-1.16278	-0.325314	27.9687	-3.97391	0.0027699	0.0601459
PLYA2_00079 RNA polymerase sigma factor SigA	P1	66917000	P	25.9959	PLYA2_00079	P_vs_M	complete	-0.132561	-0.590355	0.325232	25.8924	-0.647592	0.532224	0.742591
PLYA2_00079 RNA polymerase sigma factor SigA	P2	49599000	P	25.5638	PLYA2_00079	P_vs_M	complete	-0.132561	-0.590355	0.325232	25.8924	-0.647592	0.532224	0.742591
PLYA2_00079 RNA polymerase sigma factor SigA	P3	49641000	P	25.565	PLYA2_00079	P_vs_M	complete	-0.132561	-0.590355	0.325232	25.8924	-0.647592	0.532224	0.742591
PLYA2_00079 RNA polymerase sigma factor SigA	P4	76008000	P	26.1796	PLYA2_00079	P_vs_M	complete	-0.132561	-0.590355	0.325232	25.8924	-0.647592	0.532224	0.742591
PLYA2_00079 RNA polymerase sigma factor SigA	M1	69652000	M	26.0537	PLYA2_00079	P_vs_M	complete	-0.132561	-0.590355	0.325232	25.8924	-0.647592	0.532224	0.742591
PLYA2_00079 RNA polymerase sigma factor SigA	M2	78294000	M	26.2224	PLYA2_00079	P_vs_M	complete	-0.132561	-0.590355	0.325232	25.8924	-0.647592	0.532224	0.742591
PLYA2_00079 RNA polymerase sigma factor SigA	M3	68271000	M	26.0248	PLYA2_00079	P_vs_M	complete	-0.132561	-0.590355	0.325232	25.8924	-0.647592	0.532224	0.742591
PLYA2_00079 RNA polymerase sigma factor SigA	M4	48577000	M	25.5338	PLYA2_00079	P_vs_M	complete	-0.132561	-0.590355	0.325232	25.8924	-0.647592	0.532224	0.742591
PLYA2_00083 1,4-dihydroxy-2-naphthoyl-CoA synthase	P1	234380000	P	27.8043	PLYA2_00083	P_vs_M	complete	-0.161523	-0.588903	0.265856	28.2013	-0.845233	0.418272	0.668998
PLYA2_00083 1,4-dihydroxy-2-naphthoyl-CoA synthase	P2	310110000	P	28.2082	PLYA2_00083	P_vs_M	complete	-0.161523	-0.588903	0.265856	28.2013	-0.845233	0.418272	0.668998
PLYA2_00083 1,4-dihydroxy-2-naphthoyl-CoA synthase	P3	365710000	P	28.4461	PLYA2_00083	P_vs_M	complete	-0.161523	-0.588903	0.265856	28.2013	-0.845233	0.418272	0.668998
PLYA2_00083 1,4-dihydroxy-2-naphthoyl-CoA synthase	P4	272830000	P	28.0234	PLYA2_00083	P_vs_M	complete	-0.161523	-0.588903	0.265856	28.2013	-0.845233	0.418272	0.668998
PLYA2_00083 1,4-dihydroxy-2-naphthoyl-CoA synthase	M1	386460000	M	28.5257	PLYA2_00083	P_vs_M	complete	-0.161523	-0.588903	0.265856	28.2013	-0.845233	0.418272	0.668998
PLYA2_00083 1,4-dihydroxy-2-naphthoyl-CoA synthase	M2	248870000	M	27.8908	PLYA2_00083	P_vs_M	complete	-0.161523	-0.588903	0.265856	28.2013	-0.845233	0.418272	0.668998
PLYA2_00083 1,4-dihydroxy-2-naphthoyl-CoA synthase	M3	352860000	M	28.3945	PLYA2_00083	P_vs_M	complete	-0.161523	-0.588903	0.265856	28.2013	-0.845233	0.418272	0.668998
PLYA2_00083 1,4-dihydroxy-2-naphthoyl-CoA synthase	M4	334410000	M	28.317	PLYA2_00083	P_vs_M	complete	-0.161523	-0.588903	0.265856	28.2013	-0.845233	0.418272	0.668998
PLYA2_00085 ATP-dependent RNA helicase RhlE	P1	122250000	P	26.8653	PLYA2_00085	P_vs_M	MAR	0.323625	-0.236525	0.883774	26.5919	1.34031	0.218182	0.481816
PLYA2_00085 ATP-dependent RNA helicase RhlE	P2	109080000	P	26.7008	PLYA2_00085	P_vs_M	MAR	0.323625	-0.236525	0.883774	26.5919	1.34031	0.218182	0.481816
PLYA2_00085 ATP-dependent RNA helicase RhlE	P3	92391000	P	26.4612	PLYA2_00085	P_vs_M	MAR	0.323625	-0.236525	0.883774	26.5919	1.34031	0.218182	0.481816
PLYA2_00085 ATP-dependent RNA helicase RhlE	P4	114580000	P	26.7718	PLYA2_00085	P_vs_M	MAR	0.323625	-0.236525	0.883774	26.5919	1.34031	0.218182	0.481816
PLYA2_00085 ATP-dependent RNA helicase RhlE	M3	111300000	M	26.7299	PLYA2_00085	P_vs_M	MAR	0.323625	-0.236525	0.883774	26.5919	1.34031	0.218182	0.481816
PLYA2_00085 ATP-dependent RNA helicase RhlE	M4	68160000	M	26.0224	PLYA2_00085	P_vs_M	MAR	0.323625	-0.236525	0.883774	26.5919	1.34031	0.218182	0.481816
PLYA2_00086 C4-dicarboxylate anaerobic carrier	P1	78968000	P	26.2348	PLYA2_00086	P_vs_M	MNAR	NA	NA	NA	25.9629	NA	NA	NA
PLYA2_00086 C4-dicarboxylate anaerobic carrier	P2	61446000	P	25.8728	PLYA2_00086	P_vs_M	MNAR	NA	NA	NA	25.9629	NA	NA	NA
PLYA2_00086 C4-dicarboxylate anaerobic carrier	P3	63718000	P	25.9252	PLYA2_00086	P_vs_M	MNAR	NA	NA	NA	25.9629	NA	NA	NA
PLYA2_00086 C4-dicarboxylate anaerobic carrier	P4	59193000	P	25.8189	PLYA2_00086	P_vs_M	MNAR	NA	NA	NA	25.9629	NA	NA	NA
PLYA2_00087 Uracil-DNA glycosylase	P1	138650000	P	27.0469	PLYA2_00087	P_vs_M	complete	0.25452	-0.110585	0.619625	26.722	1.55905	0.150876	0.393866
PLYA2_00087 Uracil-DNA glycosylase	P2	127750000	P	26.9287	PLYA2_00087	P_vs_M	complete	0.25452	-0.110585	0.619625	26.722	1.55905	0.150876	0.393866
PLYA2_00087 Uracil-DNA glycosylase	P3	105030000	P	26.6462	PLYA2_00087	P_vs_M	complete	0.25452	-0.110585	0.619625	26.722	1.55905	0.150876	0.393866
PLYA2_00087 Uracil-DNA glycosylase	P4	114860000	P	26.7753	PLYA2_00087	P_vs_M	complete	0.25452	-0.110585	0.619625	26.722	1.55905	0.150876	0.393866
PLYA2_00087 Uracil-DNA glycosylase	M1	114260000	M	26.7677	PLYA2_00087	P_vs_M	complete	0.25452	-0.110585	0.619625	26.722	1.55905	0.150876	0.393866
PLYA2_00087 Uracil-DNA glycosylase	M2	114520000	M	26.771	PLYA2_00087	P_vs_M	complete	0.25452	-0.110585	0.619625	26.722	1.55905	0.150876	0.393866
PLYA2_00087 Uracil-DNA glycosylase	M3	99443000	M	26.5674	PLYA2_00087	P_vs_M	complete	0.25452	-0.110585	0.619625	26.722	1.55905	0.150876	0.393866
PLYA2_00087 Uracil-DNA glycosylase	M4	81085000	M	26.2729	PLYA2_00087	P_vs_M	complete	0.25452	-0.110585	0.619625	26.722	1.55905	0.150876	0.393866
PLYA2_00088 SsuA_fam: ABC transporter, substrate-binding protein, aliphatic sulfonates family	P1	153180000	P	27.1907	PLYA2_00088	P_vs_M	complete	0.0767454	-0.500752	0.654243	27.0366	0.297206	0.772555	0.885223
PLYA2_00088 SsuA_fam: ABC transporter, substrate-binding protein, aliphatic sulfonates family	P2	117380000	P	26.8066	PLYA2_00088	P_vs_M	complete	0.0767454	-0.500752	0.654243	27.0366	0.297206	0.772555	0.885223
PLYA2_00088 SsuA_fam: ABC transporter, substrate-binding protein, aliphatic sulfonates family	P3	182280000	P	27.4416	PLYA2_00088	P_vs_M	complete	0.0767454	-0.500752	0.654243	27.0366	0.297206	0.772555	0.885223
PLYA2_00088 SsuA_fam: ABC transporter, substrate-binding protein, aliphatic sulfonates family	P4	121890000	P	26.861	PLYA2_00088	P_vs_M	complete	0.0767454	-0.500752	0.654243	27.0366	0.297206	0.772555	0.885223
PLYA2_00088 SsuA_fam: ABC transporter, substrate-binding protein, aliphatic sulfonates family	M1	181940000	M	27.4389	PLYA2_00088	P_vs_M	complete	0.0767454	-0.500752	0.654243	27.0366	0.297206	0.772555	0.885223
PLYA2_00088 SsuA_fam: ABC transporter, substrate-binding protein, aliphatic sulfonates family	M2	153300000	M	27.1918	PLYA2_00088	P_vs_M	complete	0.0767454	-0.500752	0.654243	27.0366	0.297206	0.772555	0.885223
PLYA2_00088 SsuA_fam: ABC transporter, substrate-binding protein, aliphatic sulfonates family	M3	143090000	M	27.0923	PLYA2_00088	P_vs_M	complete	0.0767454	-0.500752	0.654243	27.0366	0.297206	0.772555	0.885223
PLYA2_00088 SsuA_fam: ABC transporter, substrate-binding protein, aliphatic sulfonates family	M4	80912000	M	26.2699	PLYA2_00088	P_vs_M	complete	0.0767454	-0.500752	0.654243	27.0366	0.297206	0.772555	0.885223
PLYA2_00089 Uridine phosphorylase	P1	472920000	P	28.817	PLYA2_00089	P_vs_M	complete	0.502362	-0.0103525	1.01508	28.0151	2.19127	0.0539364	0.242978
PLYA2_00089 Uridine phosphorylase	P2	316690000	P	28.2385	PLYA2_00089	P_vs_M	complete	0.502362	-0.0103525	1.01508	28.0151	2.19127	0.0539364	0.242978
PLYA2_00089 Uridine phosphorylase	P3	242960000	P	27.8561	PLYA2_00089	P_vs_M	complete	0.502362	-0.0103525	1.01508	28.0151	2.19127	0.0539364	0.242978
PLYA2_00089 Uridine phosphorylase	P4	298540000	P	28.1533	PLYA2_00089	P_vs_M	complete	0.502362	-0.0103525	1.01508	28.0151	2.19127	0.0539364	0.242978
PLYA2_00089 Uridine phosphorylase	M1	190190000	M	27.5029	PLYA2_00089	P_vs_M	complete	0.502362	-0.0103525	1.01508	28.0151	2.19127	0.0539364	0.242978
PLYA2_00089 Uridine phosphorylase	M2	243480000	M	27.8592	PLYA2_00089	P_vs_M	complete	0.502362	-0.0103525	1.01508	28.0151	2.19127	0.0539364	0.242978
PLYA2_00089 Uridine phosphorylase	M3	298150000	M	28.1515	PLYA2_00089	P_vs_M	complete	0.502362	-0.0103525	1.01508	28.0151	2.19127	0.0539364	0.242978
PLYA2_00089 Uridine phosphorylase	M4	195420000	M	27.542	PLYA2_00089	P_vs_M	complete	0.502362	-0.0103525	1.01508	28.0151	2.19127	0.0539364	0.242978
PLYA2_00090 hypothetical protein	P1	544640000	P	29.0207	PLYA2_00090	P_vs_M	complete	0.314183	0.0170915	0.611275	28.665	2.36509	0.0402544	0.208114
PLYA2_00090 hypothetical protein	P2	473100000	P	28.8176	PLYA2_00090	P_vs_M	complete	0.314183	0.0170915	0.611275	28.665	2.36509	0.0402544	0.208114
PLYA2_00090 hypothetical protein	P3	451000000	P	28.7486	PLYA2_00090	P_vs_M	complete	0.314183	0.0170915	0.611275	28.665	2.36509	0.0402544	0.208114
PLYA2_00090 hypothetical protein	P4	436510000	P	28.7014	PLYA2_00090	P_vs_M	complete	0.314183	0.0170915	0.611275	28.665	2.36509	0.0402544	0.208114
PLYA2_00090 hypothetical protein	M1	380980000	M	28.5051	PLYA2_00090	P_vs_M	complete	0.314183	0.0170915	0.611275	28.665	2.36509	0.0402544	0.208114
PLYA2_00090 hypothetical protein	M2	361680000	M	28.4301	PLYA2_00090	P_vs_M	complete	0.314183	0.0170915	0.611275	28.665	2.36509	0.0402544	0.208114
PLYA2_00090 hypothetical protein	M3	370900000	M	28.4665	PLYA2_00090	P_vs_M	complete	0.314183	0.0170915	0.611275	28.665	2.36509	0.0402544	0.208114
PLYA2_00090 hypothetical protein	M4	415370000	M	28.6298	PLYA2_00090	P_vs_M	complete	0.314183	0.0170915	0.611275	28.665	2.36509	0.0402544	0.208114
PLYA2_00092 Validamycin A dioxygenase	P1	1478500000	P	30.4615	PLYA2_00092	P_vs_M	complete	0.0234552	-0.30652	0.35343	30.3354	0.158969	0.876943	0.944759
PLYA2_00092 Validamycin A dioxygenase	P2	1080500000	P	30.0091	PLYA2_00092	P_vs_M	complete	0.0234552	-0.30652	0.35343	30.3354	0.158969	0.876943	0.944759
PLYA2_00092 Validamycin A dioxygenase	P3	1442500000	P	30.4259	PLYA2_00092	P_vs_M	complete	0.0234552	-0.30652	0.35343	30.3354	0.158969	0.876943	0.944759
PLYA2_00092 Validamycin A dioxygenase	P4	1510000000	P	30.4919	PLYA2_00092	P_vs_M	complete	0.0234552	-0.30652	0.35343	30.3354	0.158969	0.876943	0.944759
PLYA2_00092 Validamycin A dioxygenase	M1	1323900000	M	30.3021	PLYA2_00092	P_vs_M	complete	0.0234552	-0.30652	0.35343	30.3354	0.158969	0.876943	0.944759
PLYA2_00092 Validamycin A dioxygenase	M2	1345800000	M	30.3258	PLYA2_00092	P_vs_M	complete	0.0234552	-0.30652	0.35343	30.3354	0.158969	0.876943	0.944759
PLYA2_00092 Validamycin A dioxygenase	M3	1410000000	M	30.393	PLYA2_00092	P_vs_M	complete	0.0234552	-0.30652	0.35343	30.3354	0.158969	0.876943	0.944759
PLYA2_00092 Validamycin A dioxygenase	M4	1297900000	M	30.2735	PLYA2_00092	P_vs_M	complete	0.0234552	-0.30652	0.35343	30.3354	0.158969	0.876943	0.944759
PLYA2_00093 1-deoxy-D-xylulose-5-phosphate synthase	P1	251970000	P	27.9087	PLYA2_00093	P_vs_M	complete	0.322363	-0.0271738	0.671899	27.7916	2.06256	0.0668624	0.269368
PLYA2_00093 1-deoxy-D-xylulose-5-phosphate synthase	P2	247360000	P	27.882	PLYA2_00093	P_vs_M	complete	0.322363	-0.0271738	0.671899	27.7916	2.06256	0.0668624	0.269368
PLYA2_00093 1-deoxy-D-xylulose-5-phosphate synthase	P3	230050000	P	27.7774	PLYA2_00093	P_vs_M	complete	0.322363	-0.0271738	0.671899	27.7916	2.06256	0.0668624	0.269368
PLYA2_00093 1-deoxy-D-xylulose-5-phosphate synthase	P4	317720000	P	28.2432	PLYA2_00093	P_vs_M	complete	0.322363	-0.0271738	0.671899	27.7916	2.06256	0.0668624	0.269368
PLYA2_00093 1-deoxy-D-xylulose-5-phosphate synthase	M1	206800000	M	27.6237	PLYA2_00093	P_vs_M	complete	0.322363	-0.0271738	0.671899	27.7916	2.06256	0.0668624	0.269368
PLYA2_00093 1-deoxy-D-xylulose-5-phosphate synthase	M2	178160000	M	27.4086	PLYA2_00093	P_vs_M	complete	0.322363	-0.0271738	0.671899	27.7916	2.06256	0.0668624	0.269368
PLYA2_00093 1-deoxy-D-xylulose-5-phosphate synthase	M3	211140000	M	27.6536	PLYA2_00093	P_vs_M	complete	0.322363	-0.0271738	0.671899	27.7916	2.06256	0.0668624	0.269368
PLYA2_00093 1-deoxy-D-xylulose-5-phosphate synthase	M4	239580000	M	27.8359	PLYA2_00093	P_vs_M	complete	0.322363	-0.0271738	0.671899	27.7916	2.06256	0.0668624	0.269368
PLYA2_00094 Sigma 54 modulation protein / S30EA ribosomal protein	P1	480990000	P	28.8414	PLYA2_00094	P_vs_M	MAR	1.76361	0.788696	2.73852	27.235	4.11131	0.00280553	0.0601459
PLYA2_00094 Sigma 54 modulation protein / S30EA ribosomal protein	P2	275610000	P	28.0381	PLYA2_00094	P_vs_M	MAR	1.76361	0.788696	2.73852	27.235	4.11131	0.00280553	0.0601459
PLYA2_00094 Sigma 54 modulation protein / S30EA ribosomal protein	P3	127460000	P	26.9255	PLYA2_00094	P_vs_M	MAR	1.76361	0.788696	2.73852	27.235	4.11131	0.00280553	0.0601459
PLYA2_00094 Sigma 54 modulation protein / S30EA ribosomal protein	P4	299590000	P	28.1584	PLYA2_00094	P_vs_M	MAR	1.76361	0.788696	2.73852	27.235	4.11131	0.00280553	0.0601459
PLYA2_00094 Sigma 54 modulation protein / S30EA ribosomal protein	M1	104290000	M	26.636	PLYA2_00094	P_vs_M	MAR	1.76361	0.788696	2.73852	27.235	4.11131	0.00280553	0.0601459
PLYA2_00094 Sigma 54 modulation protein / S30EA ribosomal protein	M2	91268000	M	26.4436	PLYA2_00094	P_vs_M	MAR	1.76361	0.788696	2.73852	27.235	4.11131	0.00280553	0.0601459
PLYA2_00094 Sigma 54 modulation protein / S30EA ribosomal protein	M3	50932000	M	25.6021	PLYA2_00094	P_vs_M	MAR	1.76361	0.788696	2.73852	27.235	4.11131	0.00280553	0.0601459
PLYA2_00115 Zinc-transporting ATPase	P1	98375000	P	26.5518	PLYA2_00115	P_vs_M	complete	0.0220093	-0.432073	0.476091	26.3422	0.108399	0.915881	0.962793
PLYA2_00115 Zinc-transporting ATPase	P2	79717000	P	26.2484	PLYA2_00115	P_vs_M	complete	0.0220093	-0.432073	0.476091	26.3422	0.108399	0.915881	0.962793
PLYA2_00115 Zinc-transporting ATPase	P3	78167000	P	26.2201	PLYA2_00115	P_vs_M	complete	0.0220093	-0.432073	0.476091	26.3422	0.108399	0.915881	0.962793
PLYA2_00115 Zinc-transporting ATPase	P4	88088000	P	26.3924	PLYA2_00115	P_vs_M	complete	0.0220093	-0.432073	0.476091	26.3422	0.108399	0.915881	0.962793
PLYA2_00115 Zinc-transporting ATPase	M1	84322000	M	26.3294	PLYA2_00115	P_vs_M	complete	0.0220093	-0.432073	0.476091	26.3422	0.108399	0.915881	0.962793
PLYA2_00115 Zinc-transporting ATPase	M2	117890000	M	26.8129	PLYA2_00115	P_vs_M	complete	0.0220093	-0.432073	0.476091	26.3422	0.108399	0.915881	0.962793
PLYA2_00115 Zinc-transporting ATPase	M3	60148000	M	25.842	PLYA2_00115	P_vs_M	complete	0.0220093	-0.432073	0.476091	26.3422	0.108399	0.915881	0.962793
PLYA2_00115 Zinc-transporting ATPase	M4	84964000	M	26.3403	PLYA2_00115	P_vs_M	complete	0.0220093	-0.432073	0.476091	26.3422	0.108399	0.915881	0.962793
PLYA2_00118 Nickel and cobalt resistance protein CnrB	P1	70168000	P	26.0643	PLYA2_00118	P_vs_M	complete	0.456524	-0.0482662	0.961314	26.2883	2.02259	0.0714461	0.278015
PLYA2_00118 Nickel and cobalt resistance protein CnrB	P2	106210000	P	26.6623	PLYA2_00118	P_vs_M	complete	0.456524	-0.0482662	0.961314	26.2883	2.02259	0.0714461	0.278015
PLYA2_00118 Nickel and cobalt resistance protein CnrB	P3	93028000	P	26.4712	PLYA2_00118	P_vs_M	complete	0.456524	-0.0482662	0.961314	26.2883	2.02259	0.0714461	0.278015
PLYA2_00118 Nickel and cobalt resistance protein CnrB	P4	122520000	P	26.8684	PLYA2_00118	P_vs_M	complete	0.456524	-0.0482662	0.961314	26.2883	2.02259	0.0714461	0.278015
PLYA2_00118 Nickel and cobalt resistance protein CnrB	M1	72967000	M	26.1207	PLYA2_00118	P_vs_M	complete	0.456524	-0.0482662	0.961314	26.2883	2.02259	0.0714461	0.278015
PLYA2_00118 Nickel and cobalt resistance protein CnrB	M2	51015000	M	25.6044	PLYA2_00118	P_vs_M	complete	0.456524	-0.0482662	0.961314	26.2883	2.02259	0.0714461	0.278015
PLYA2_00118 Nickel and cobalt resistance protein CnrB	M3	69286000	M	26.0461	PLYA2_00118	P_vs_M	complete	0.456524	-0.0482662	0.961314	26.2883	2.02259	0.0714461	0.278015
PLYA2_00118 Nickel and cobalt resistance protein CnrB	M4	92885000	M	26.4689	PLYA2_00118	P_vs_M	complete	0.456524	-0.0482662	0.961314	26.2883	2.02259	0.0714461	0.278015
PLYA2_00119 Multidrug resistance protein MdtC	P1	133910000	P	26.9967	PLYA2_00119	P_vs_M	complete	0.77611	0.339446	1.21277	26.6264	3.97494	0.00276538	0.0601459
PLYA2_00119 Multidrug resistance protein MdtC	P2	122130000	P	26.8638	PLYA2_00119	P_vs_M	complete	0.77611	0.339446	1.21277	26.6264	3.97494	0.00276538	0.0601459
PLYA2_00119 Multidrug resistance protein MdtC	P3	133850000	P	26.996	PLYA2_00119	P_vs_M	complete	0.77611	0.339446	1.21277	26.6264	3.97494	0.00276538	0.0601459
PLYA2_00119 Multidrug resistance protein MdtC	P4	154320000	P	27.2013	PLYA2_00119	P_vs_M	complete	0.77611	0.339446	1.21277	26.6264	3.97494	0.00276538	0.0601459
PLYA2_00119 Multidrug resistance protein MdtC	M1	80915000	M	26.2699	PLYA2_00119	P_vs_M	complete	0.77611	0.339446	1.21277	26.6264	3.97494	0.00276538	0.0601459
PLYA2_00119 Multidrug resistance protein MdtC	M2	100180000	M	26.578	PLYA2_00119	P_vs_M	complete	0.77611	0.339446	1.21277	26.6264	3.97494	0.00276538	0.0601459
PLYA2_00119 Multidrug resistance protein MdtC	M3	54828000	M	25.7084	PLYA2_00119	P_vs_M	complete	0.77611	0.339446	1.21277	26.6264	3.97494	0.00276538	0.0601459
PLYA2_00119 Multidrug resistance protein MdtC	M4	88376000	M	26.3972	PLYA2_00119	P_vs_M	complete	0.77611	0.339446	1.21277	26.6264	3.97494	0.00276538	0.0601459
PLYA2_00130 hypothetical protein	P1	106390000	P	26.6648	PLYA2_00130	P_vs_M	complete	0.281888	-0.147707	0.711482	26.3869	1.46748	0.1738	0.424611
PLYA2_00130 hypothetical protein	P2	102390000	P	26.6095	PLYA2_00130	P_vs_M	complete	0.281888	-0.147707	0.711482	26.3869	1.46748	0.1738	0.424611
PLYA2_00130 hypothetical protein	P3	88730000	P	26.4029	PLYA2_00130	P_vs_M	complete	0.281888	-0.147707	0.711482	26.3869	1.46748	0.1738	0.424611
PLYA2_00130 hypothetical protein	P4	90664000	P	26.434	PLYA2_00130	P_vs_M	complete	0.281888	-0.147707	0.711482	26.3869	1.46748	0.1738	0.424611
PLYA2_00130 hypothetical protein	M1	62383000	M	25.8946	PLYA2_00130	P_vs_M	complete	0.281888	-0.147707	0.711482	26.3869	1.46748	0.1738	0.424611
PLYA2_00130 hypothetical protein	M2	89786000	M	26.42	PLYA2_00130	P_vs_M	complete	0.281888	-0.147707	0.711482	26.3869	1.46748	0.1738	0.424611
PLYA2_00130 hypothetical protein	M3	107460000	M	26.6792	PLYA2_00130	P_vs_M	complete	0.281888	-0.147707	0.711482	26.3869	1.46748	0.1738	0.424611
PLYA2_00130 hypothetical protein	M4	66637000	M	25.9898	PLYA2_00130	P_vs_M	complete	0.281888	-0.147707	0.711482	26.3869	1.46748	0.1738	0.424611
PLYA2_00131 hypothetical protein	P1	73941000	P	26.1399	PLYA2_00131	P_vs_M	MAR	0.95998	0.0509138	1.86905	25.1703	2.44982	0.0409447	0.210587
PLYA2_00131 hypothetical protein	P2	33026000	P	24.9771	PLYA2_00131	P_vs_M	MAR	0.95998	0.0509138	1.86905	25.1703	2.44982	0.0409447	0.210587
PLYA2_00131 hypothetical protein	P3	61869000	P	25.8827	PLYA2_00131	P_vs_M	MAR	0.95998	0.0509138	1.86905	25.1703	2.44982	0.0409447	0.210587
PLYA2_00131 hypothetical protein	P4	32669000	P	24.9614	PLYA2_00131	P_vs_M	MAR	0.95998	0.0509138	1.86905	25.1703	2.44982	0.0409447	0.210587
PLYA2_00131 hypothetical protein	M1	30216000	M	24.8488	PLYA2_00131	P_vs_M	MAR	0.95998	0.0509138	1.86905	25.1703	2.44982	0.0409447	0.210587
PLYA2_00131 hypothetical protein	M3	19430000	M	24.2118	PLYA2_00131	P_vs_M	MAR	0.95998	0.0509138	1.86905	25.1703	2.44982	0.0409447	0.210587
PLYA2_00139 Mrr restriction system protein	P1	186000000	P	27.4707	PLYA2_00139	P_vs_M	complete	0.171979	-0.666094	1.01005	26.8477	0.458931	0.65636	0.819889
PLYA2_00139 Mrr restriction system protein	P2	61875000	P	25.8829	PLYA2_00139	P_vs_M	complete	0.171979	-0.666094	1.01005	26.8477	0.458931	0.65636	0.819889
PLYA2_00139 Mrr restriction system protein	P3	117240000	P	26.8049	PLYA2_00139	P_vs_M	complete	0.171979	-0.666094	1.01005	26.8477	0.458931	0.65636	0.819889
PLYA2_00139 Mrr restriction system protein	P4	200110000	P	27.5762	PLYA2_00139	P_vs_M	complete	0.171979	-0.666094	1.01005	26.8477	0.458931	0.65636	0.819889
PLYA2_00139 Mrr restriction system protein	M1	102330000	M	26.6087	PLYA2_00139	P_vs_M	complete	0.171979	-0.666094	1.01005	26.8477	0.458931	0.65636	0.819889
PLYA2_00139 Mrr restriction system protein	M2	108720000	M	26.696	PLYA2_00139	P_vs_M	complete	0.171979	-0.666094	1.01005	26.8477	0.458931	0.65636	0.819889
PLYA2_00139 Mrr restriction system protein	M3	84004000	M	26.324	PLYA2_00139	P_vs_M	complete	0.171979	-0.666094	1.01005	26.8477	0.458931	0.65636	0.819889
PLYA2_00139 Mrr restriction system protein	M4	179340000	M	27.4181	PLYA2_00139	P_vs_M	complete	0.171979	-0.666094	1.01005	26.8477	0.458931	0.65636	0.819889
PLYA2_00149 Guanine deaminase	P1	168120000	P	27.3249	PLYA2_00149	P_vs_M	MAR	0.745551	-1.04103	2.53213	25.0761	0.968105	0.362287	0.624339
PLYA2_00149 Guanine deaminase	P2	31269000	P	24.8982	PLYA2_00149	P_vs_M	MAR	0.745551	-1.04103	2.53213	25.0761	0.968105	0.362287	0.624339
PLYA2_00149 Guanine deaminase	P3	17643000	P	24.0726	PLYA2_00149	P_vs_M	MAR	0.745551	-1.04103	2.53213	25.0761	0.968105	0.362287	0.624339
PLYA2_00149 Guanine deaminase	P4	33619000	P	25.0028	PLYA2_00149	P_vs_M	MAR	0.745551	-1.04103	2.53213	25.0761	0.968105	0.362287	0.624339
PLYA2_00149 Guanine deaminase	M1	24980000	M	24.5743	PLYA2_00149	P_vs_M	MAR	0.745551	-1.04103	2.53213	25.0761	0.968105	0.362287	0.624339
PLYA2_00149 Guanine deaminase	M2	25147000	M	24.5839	PLYA2_00149	P_vs_M	MAR	0.745551	-1.04103	2.53213	25.0761	0.968105	0.362287	0.624339
PLYA2_00162 Polyol:NADP oxidoreductase	P1	95823000	P	26.5139	PLYA2_00162	P_vs_M	complete	1.08701	0.688929	1.48509	25.7981	6.10687	0.000128371	0.016019
PLYA2_00162 Polyol:NADP oxidoreductase	P2	78686000	P	26.2296	PLYA2_00162	P_vs_M	complete	1.08701	0.688929	1.48509	25.7981	6.10687	0.000128371	0.016019
PLYA2_00162 Polyol:NADP oxidoreductase	P3	89506000	P	26.4155	PLYA2_00162	P_vs_M	complete	1.08701	0.688929	1.48509	25.7981	6.10687	0.000128371	0.016019
PLYA2_00162 Polyol:NADP oxidoreductase	P4	77488000	P	26.2075	PLYA2_00162	P_vs_M	complete	1.08701	0.688929	1.48509	25.7981	6.10687	0.000128371	0.016019
PLYA2_00162 Polyol:NADP oxidoreductase	M1	38622000	M	25.2029	PLYA2_00162	P_vs_M	complete	1.08701	0.688929	1.48509	25.7981	6.10687	0.000128371	0.016019
PLYA2_00162 Polyol:NADP oxidoreductase	M2	30060000	M	24.8413	PLYA2_00162	P_vs_M	complete	1.08701	0.688929	1.48509	25.7981	6.10687	0.000128371	0.016019
PLYA2_00162 Polyol:NADP oxidoreductase	M3	49154000	M	25.5508	PLYA2_00162	P_vs_M	complete	1.08701	0.688929	1.48509	25.7981	6.10687	0.000128371	0.016019
PLYA2_00162 Polyol:NADP oxidoreductase	M4	44997000	M	25.4233	PLYA2_00162	P_vs_M	complete	1.08701	0.688929	1.48509	25.7981	6.10687	0.000128371	0.016019
PLYA2_00165 HTH-type transcriptional repressor PurR	P1	52601000	P	25.6486	PLYA2_00165	P_vs_M	MAR	1.65265	0.875095	2.43021	25.4289	4.83051	0.00101644	0.0415348
PLYA2_00165 HTH-type transcriptional repressor PurR	P2	143430000	P	27.0958	PLYA2_00165	P_vs_M	MAR	1.65265	0.875095	2.43021	25.4289	4.83051	0.00101644	0.0415348
PLYA2_00165 HTH-type transcriptional repressor PurR	P3	57105000	P	25.7671	PLYA2_00165	P_vs_M	MAR	1.65265	0.875095	2.43021	25.4289	4.83051	0.00101644	0.0415348
PLYA2_00165 HTH-type transcriptional repressor PurR	P4	68857000	P	26.0371	PLYA2_00165	P_vs_M	MAR	1.65265	0.875095	2.43021	25.4289	4.83051	0.00101644	0.0415348
PLYA2_00165 HTH-type transcriptional repressor PurR	M1	21092000	M	24.3302	PLYA2_00165	P_vs_M	MAR	1.65265	0.875095	2.43021	25.4289	4.83051	0.00101644	0.0415348
PLYA2_00165 HTH-type transcriptional repressor PurR	M2	29953000	M	24.8362	PLYA2_00165	P_vs_M	MAR	1.65265	0.875095	2.43021	25.4289	4.83051	0.00101644	0.0415348
PLYA2_00165 HTH-type transcriptional repressor PurR	M4	20471000	M	24.2871	PLYA2_00165	P_vs_M	MAR	1.65265	0.875095	2.43021	25.4289	4.83051	0.00101644	0.0415348
PLYA2_00167 hypothetical protein	P1	57053000	P	25.7658	PLYA2_00167	P_vs_M	MNAR	NA	NA	NA	25.8411	NA	NA	NA
PLYA2_00167 hypothetical protein	P2	61151000	P	25.8659	PLYA2_00167	P_vs_M	MNAR	NA	NA	NA	25.8411	NA	NA	NA
PLYA2_00167 hypothetical protein	P3	52521000	P	25.6464	PLYA2_00167	P_vs_M	MNAR	NA	NA	NA	25.8411	NA	NA	NA
PLYA2_00167 hypothetical protein	P4	71249000	P	26.0864	PLYA2_00167	P_vs_M	MNAR	NA	NA	NA	25.8411	NA	NA	NA
PLYA2_00169 N-ethylmaleimide reductase	P1	537220000	P	29.0009	PLYA2_00169	P_vs_M	complete	0.0883107	-0.27209	0.448712	28.7594	0.548001	0.596033	0.782445
PLYA2_00169 N-ethylmaleimide reductase	P2	467930000	P	28.8017	PLYA2_00169	P_vs_M	complete	0.0883107	-0.27209	0.448712	28.7594	0.548001	0.596033	0.782445
PLYA2_00169 N-ethylmaleimide reductase	P3	399220000	P	28.5726	PLYA2_00169	P_vs_M	complete	0.0883107	-0.27209	0.448712	28.7594	0.548001	0.596033	0.782445
PLYA2_00169 N-ethylmaleimide reductase	P4	480110000	P	28.8388	PLYA2_00169	P_vs_M	complete	0.0883107	-0.27209	0.448712	28.7594	0.548001	0.596033	0.782445
PLYA2_00169 N-ethylmaleimide reductase	M1	418160000	M	28.6395	PLYA2_00169	P_vs_M	complete	0.0883107	-0.27209	0.448712	28.7594	0.548001	0.596033	0.782445
PLYA2_00169 N-ethylmaleimide reductase	M2	534990000	M	28.9949	PLYA2_00169	P_vs_M	complete	0.0883107	-0.27209	0.448712	28.7594	0.548001	0.596033	0.782445
PLYA2_00169 N-ethylmaleimide reductase	M3	456000000	M	28.7645	PLYA2_00169	P_vs_M	complete	0.0883107	-0.27209	0.448712	28.7594	0.548001	0.596033	0.782445
PLYA2_00169 N-ethylmaleimide reductase	M4	369740000	M	28.4619	PLYA2_00169	P_vs_M	complete	0.0883107	-0.27209	0.448712	28.7594	0.548001	0.596033	0.782445
PLYA2_00174 short chain dehydrogenase	P1	162490000	P	27.2758	PLYA2_00174	P_vs_M	MAR	0.266217	-0.332328	0.864763	26.8256	1.03183	0.333338	0.599943
PLYA2_00174 short chain dehydrogenase	P2	148400000	P	27.1449	PLYA2_00174	P_vs_M	MAR	0.266217	-0.332328	0.864763	26.8256	1.03183	0.333338	0.599943
PLYA2_00174 short chain dehydrogenase	P3	112070000	P	26.7398	PLYA2_00174	P_vs_M	MAR	0.266217	-0.332328	0.864763	26.8256	1.03183	0.333338	0.599943
PLYA2_00174 short chain dehydrogenase	P4	94696000	P	26.4968	PLYA2_00174	P_vs_M	MAR	0.266217	-0.332328	0.864763	26.8256	1.03183	0.333338	0.599943
PLYA2_00174 short chain dehydrogenase	M2	95784000	M	26.5133	PLYA2_00174	P_vs_M	MAR	0.266217	-0.332328	0.864763	26.8256	1.03183	0.333338	0.599943
PLYA2_00174 short chain dehydrogenase	M3	115470000	M	26.7829	PLYA2_00174	P_vs_M	MAR	0.266217	-0.332328	0.864763	26.8256	1.03183	0.333338	0.599943
PLYA2_00175 Zinc-type alcohol dehydrogenase-like protein	P2	33054000	P	24.9783	PLYA2_00175	P_vs_M	MAR	-0.032895	-0.628565	0.562775	24.8439	-0.136662	0.895969	0.956224
PLYA2_00175 Zinc-type alcohol dehydrogenase-like protein	P3	26816000	P	24.6766	PLYA2_00175	P_vs_M	MAR	-0.032895	-0.628565	0.562775	24.8439	-0.136662	0.895969	0.956224
PLYA2_00175 Zinc-type alcohol dehydrogenase-like protein	M1	28178000	M	24.7481	PLYA2_00175	P_vs_M	MAR	-0.032895	-0.628565	0.562775	24.8439	-0.136662	0.895969	0.956224
PLYA2_00175 Zinc-type alcohol dehydrogenase-like protein	M3	32924000	M	24.9726	PLYA2_00175	P_vs_M	MAR	-0.032895	-0.628565	0.562775	24.8439	-0.136662	0.895969	0.956224
PLYA2_00179 hypothetical protein	P1	198040000	P	27.5612	PLYA2_00179	P_vs_M	complete	1.03139	0.704879	1.3579	26.9157	7.0645	3.95217e-05	0.0103039
PLYA2_00179 hypothetical protein	P2	152000000	P	27.1795	PLYA2_00179	P_vs_M	complete	1.03139	0.704879	1.3579	26.9157	7.0645	3.95217e-05	0.0103039
PLYA2_00179 hypothetical protein	P3	183480000	P	27.451	PLYA2_00179	P_vs_M	complete	1.03139	0.704879	1.3579	26.9157	7.0645	3.95217e-05	0.0103039
PLYA2_00179 hypothetical protein	P4	194340000	P	27.534	PLYA2_00179	P_vs_M	complete	1.03139	0.704879	1.3579	26.9157	7.0645	3.95217e-05	0.0103039
PLYA2_00179 hypothetical protein	M1	98456000	M	26.553	PLYA2_00179	P_vs_M	complete	1.03139	0.704879	1.3579	26.9157	7.0645	3.95217e-05	0.0103039
PLYA2_00179 hypothetical protein	M2	90709000	M	26.4347	PLYA2_00179	P_vs_M	complete	1.03139	0.704879	1.3579	26.9157	7.0645	3.95217e-05	0.0103039
PLYA2_00179 hypothetical protein	M3	88946000	M	26.4064	PLYA2_00179	P_vs_M	complete	1.03139	0.704879	1.3579	26.9157	7.0645	3.95217e-05	0.0103039
PLYA2_00179 hypothetical protein	M4	77413000	M	26.2061	PLYA2_00179	P_vs_M	complete	1.03139	0.704879	1.3579	26.9157	7.0645	3.95217e-05	0.0103039
PLYA2_00182 Putative NAD(P)H nitroreductase YfkO	P1	103030000	P	26.6185	PLYA2_00182	P_vs_M	complete	0.599045	-0.0561521	1.25424	25.9449	2.04476	0.0688681	0.273622
PLYA2_00182 Putative NAD(P)H nitroreductase YfkO	P2	107920000	P	26.6854	PLYA2_00182	P_vs_M	complete	0.599045	-0.0561521	1.25424	25.9449	2.04476	0.0688681	0.273622
PLYA2_00182 Putative NAD(P)H nitroreductase YfkO	P3	46927000	P	25.4839	PLYA2_00182	P_vs_M	complete	0.599045	-0.0561521	1.25424	25.9449	2.04476	0.0688681	0.273622
PLYA2_00182 Putative NAD(P)H nitroreductase YfkO	P4	76558000	P	26.19	PLYA2_00182	P_vs_M	complete	0.599045	-0.0561521	1.25424	25.9449	2.04476	0.0688681	0.273622
PLYA2_00182 Putative NAD(P)H nitroreductase YfkO	M1	44657000	M	25.4124	PLYA2_00182	P_vs_M	complete	0.599045	-0.0561521	1.25424	25.9449	2.04476	0.0688681	0.273622
PLYA2_00182 Putative NAD(P)H nitroreductase YfkO	M2	69098000	M	26.0421	PLYA2_00182	P_vs_M	complete	0.599045	-0.0561521	1.25424	25.9449	2.04476	0.0688681	0.273622
PLYA2_00182 Putative NAD(P)H nitroreductase YfkO	M3	63933000	M	25.9301	PLYA2_00182	P_vs_M	complete	0.599045	-0.0561521	1.25424	25.9449	2.04476	0.0688681	0.273622
PLYA2_00182 Putative NAD(P)H nitroreductase YfkO	M4	38466000	M	25.1971	PLYA2_00182	P_vs_M	complete	0.599045	-0.0561521	1.25424	25.9449	2.04476	0.0688681	0.273622
PLYA2_00187 Beta-agarase D	P1	857880000	P	29.6762	PLYA2_00187	P_vs_M	complete	0.261547	-0.123705	0.646799	29.764	1.51831	0.160725	0.410242
PLYA2_00187 Beta-agarase D	P2	1227900000	P	30.1935	PLYA2_00187	P_vs_M	complete	0.261547	-0.123705	0.646799	29.764	1.51831	0.160725	0.410242
PLYA2_00187 Beta-agarase D	P3	1157800000	P	30.1087	PLYA2_00187	P_vs_M	complete	0.261547	-0.123705	0.646799	29.764	1.51831	0.160725	0.410242
PLYA2_00187 Beta-agarase D	P4	814150000	P	29.6007	PLYA2_00187	P_vs_M	complete	0.261547	-0.123705	0.646799	29.764	1.51831	0.160725	0.410242
PLYA2_00187 Beta-agarase D	M1	914960000	M	29.7691	PLYA2_00187	P_vs_M	complete	0.261547	-0.123705	0.646799	29.764	1.51831	0.160725	0.410242
PLYA2_00187 Beta-agarase D	M2	767060000	M	29.5148	PLYA2_00187	P_vs_M	complete	0.261547	-0.123705	0.646799	29.764	1.51831	0.160725	0.410242
PLYA2_00187 Beta-agarase D	M3	780630000	M	29.5401	PLYA2_00187	P_vs_M	complete	0.261547	-0.123705	0.646799	29.764	1.51831	0.160725	0.410242
PLYA2_00187 Beta-agarase D	M4	877640000	M	29.7091	PLYA2_00187	P_vs_M	complete	0.261547	-0.123705	0.646799	29.764	1.51831	0.160725	0.410242
PLYA2_00203 Dipeptidyl carboxypeptidase	P1	2026700000	P	30.9165	PLYA2_00203	P_vs_M	complete	0.269602	-0.0319576	0.571161	30.6413	1.99942	0.0742373	0.281478
PLYA2_00203 Dipeptidyl carboxypeptidase	P2	1585800000	P	30.5626	PLYA2_00203	P_vs_M	complete	0.269602	-0.0319576	0.571161	30.6413	1.99942	0.0742373	0.281478
PLYA2_00203 Dipeptidyl carboxypeptidase	P3	1916300000	P	30.8357	PLYA2_00203	P_vs_M	complete	0.269602	-0.0319576	0.571161	30.6413	1.99942	0.0742373	0.281478
PLYA2_00203 Dipeptidyl carboxypeptidase	P4	1856400000	P	30.7899	PLYA2_00203	P_vs_M	complete	0.269602	-0.0319576	0.571161	30.6413	1.99942	0.0742373	0.281478
PLYA2_00203 Dipeptidyl carboxypeptidase	M1	1616600000	M	30.5903	PLYA2_00203	P_vs_M	complete	0.269602	-0.0319576	0.571161	30.6413	1.99942	0.0742373	0.281478
PLYA2_00203 Dipeptidyl carboxypeptidase	M2	1597200000	M	30.5729	PLYA2_00203	P_vs_M	complete	0.269602	-0.0319576	0.571161	30.6413	1.99942	0.0742373	0.281478
PLYA2_00203 Dipeptidyl carboxypeptidase	M3	1428700000	M	30.4121	PLYA2_00203	P_vs_M	complete	0.269602	-0.0319576	0.571161	30.6413	1.99942	0.0742373	0.281478
PLYA2_00203 Dipeptidyl carboxypeptidase	M4	1467700000	M	30.4509	PLYA2_00203	P_vs_M	complete	0.269602	-0.0319576	0.571161	30.6413	1.99942	0.0742373	0.281478
PLYA2_00206 Major NAD(P)H-flavin oxidoreductase	P1	388160000	P	28.5321	PLYA2_00206	P_vs_M	complete	0.106842	-0.224209	0.437894	28.3642	0.721776	0.487408	0.71548
PLYA2_00206 Major NAD(P)H-flavin oxidoreductase	P2	377370000	P	28.4914	PLYA2_00206	P_vs_M	complete	0.106842	-0.224209	0.437894	28.3642	0.721776	0.487408	0.71548
PLYA2_00206 Major NAD(P)H-flavin oxidoreductase	P3	355310000	P	28.4045	PLYA2_00206	P_vs_M	complete	0.106842	-0.224209	0.437894	28.3642	0.721776	0.487408	0.71548
PLYA2_00206 Major NAD(P)H-flavin oxidoreductase	P4	317560000	P	28.2425	PLYA2_00206	P_vs_M	complete	0.106842	-0.224209	0.437894	28.3642	0.721776	0.487408	0.71548
PLYA2_00206 Major NAD(P)H-flavin oxidoreductase	M1	333260000	M	28.3121	PLYA2_00206	P_vs_M	complete	0.106842	-0.224209	0.437894	28.3642	0.721776	0.487408	0.71548
PLYA2_00206 Major NAD(P)H-flavin oxidoreductase	M2	366290000	M	28.4484	PLYA2_00206	P_vs_M	complete	0.106842	-0.224209	0.437894	28.3642	0.721776	0.487408	0.71548
PLYA2_00206 Major NAD(P)H-flavin oxidoreductase	M3	366690000	M	28.45	PLYA2_00206	P_vs_M	complete	0.106842	-0.224209	0.437894	28.3642	0.721776	0.487408	0.71548
PLYA2_00206 Major NAD(P)H-flavin oxidoreductase	M4	274570000	M	28.0326	PLYA2_00206	P_vs_M	complete	0.106842	-0.224209	0.437894	28.3642	0.721776	0.487408	0.71548
PLYA2_00207 Putative NADP-dependent oxidoreductase YfmJ	P1	397510000	P	28.5664	PLYA2_00207	P_vs_M	complete	0.113	-0.240808	0.466808	28.2931	0.714274	0.491831	0.719224
PLYA2_00207 Putative NADP-dependent oxidoreductase YfmJ	P2	386590000	P	28.5262	PLYA2_00207	P_vs_M	complete	0.113	-0.240808	0.466808	28.2931	0.714274	0.491831	0.719224
PLYA2_00207 Putative NADP-dependent oxidoreductase YfmJ	P3	277980000	P	28.0504	PLYA2_00207	P_vs_M	complete	0.113	-0.240808	0.466808	28.2931	0.714274	0.491831	0.719224
PLYA2_00207 Putative NADP-dependent oxidoreductase YfmJ	P4	320370000	P	28.2552	PLYA2_00207	P_vs_M	complete	0.113	-0.240808	0.466808	28.2931	0.714274	0.491831	0.719224
PLYA2_00207 Putative NADP-dependent oxidoreductase YfmJ	M1	348140000	M	28.3751	PLYA2_00207	P_vs_M	complete	0.113	-0.240808	0.466808	28.2931	0.714274	0.491831	0.719224
PLYA2_00207 Putative NADP-dependent oxidoreductase YfmJ	M2	334050000	M	28.3155	PLYA2_00207	P_vs_M	complete	0.113	-0.240808	0.466808	28.2931	0.714274	0.491831	0.719224
PLYA2_00207 Putative NADP-dependent oxidoreductase YfmJ	M3	294370000	M	28.1331	PLYA2_00207	P_vs_M	complete	0.113	-0.240808	0.466808	28.2931	0.714274	0.491831	0.719224
PLYA2_00207 Putative NADP-dependent oxidoreductase YfmJ	M4	292240000	M	28.1226	PLYA2_00207	P_vs_M	complete	0.113	-0.240808	0.466808	28.2931	0.714274	0.491831	0.719224
PLYA2_00208 Alcohol dehydrogenase YqhD	P1	115940000	P	26.7888	PLYA2_00208	P_vs_M	complete	-0.300685	-0.94077	0.339399	26.9686	-1.05058	0.318834	0.586564
PLYA2_00208 Alcohol dehydrogenase YqhD	P2	212580000	P	27.6634	PLYA2_00208	P_vs_M	complete	-0.300685	-0.94077	0.339399	26.9686	-1.05058	0.318834	0.586564
PLYA2_00208 Alcohol dehydrogenase YqhD	P3	93410000	P	26.4771	PLYA2_00208	P_vs_M	complete	-0.300685	-0.94077	0.339399	26.9686	-1.05058	0.318834	0.586564
PLYA2_00208 Alcohol dehydrogenase YqhD	P4	85155000	P	26.3436	PLYA2_00208	P_vs_M	complete	-0.300685	-0.94077	0.339399	26.9686	-1.05058	0.318834	0.586564
PLYA2_00208 Alcohol dehydrogenase YqhD	M1	181840000	M	27.4381	PLYA2_00208	P_vs_M	complete	-0.300685	-0.94077	0.339399	26.9686	-1.05058	0.318834	0.586564
PLYA2_00208 Alcohol dehydrogenase YqhD	M2	153510000	M	27.1938	PLYA2_00208	P_vs_M	complete	-0.300685	-0.94077	0.339399	26.9686	-1.05058	0.318834	0.586564
PLYA2_00208 Alcohol dehydrogenase YqhD	M3	147430000	M	27.1355	PLYA2_00208	P_vs_M	complete	-0.300685	-0.94077	0.339399	26.9686	-1.05058	0.318834	0.586564
PLYA2_00208 Alcohol dehydrogenase YqhD	M4	109650000	M	26.7083	PLYA2_00208	P_vs_M	complete	-0.300685	-0.94077	0.339399	26.9686	-1.05058	0.318834	0.586564
PLYA2_00209 Protein/nucleic acid deglycase HchA	P1	330130000	P	28.2985	PLYA2_00209	P_vs_M	complete	0.448003	-0.228331	1.12434	28.2162	1.48141	0.170128	0.421568
PLYA2_00209 Protein/nucleic acid deglycase HchA	P2	673040000	P	29.3261	PLYA2_00209	P_vs_M	complete	0.448003	-0.228331	1.12434	28.2162	1.48141	0.170128	0.421568
PLYA2_00209 Protein/nucleic acid deglycase HchA	P3	309230000	P	28.2041	PLYA2_00209	P_vs_M	complete	0.448003	-0.228331	1.12434	28.2162	1.48141	0.170128	0.421568
PLYA2_00209 Protein/nucleic acid deglycase HchA	P4	256070000	P	27.932	PLYA2_00209	P_vs_M	complete	0.448003	-0.228331	1.12434	28.2162	1.48141	0.170128	0.421568
PLYA2_00209 Protein/nucleic acid deglycase HchA	M1	211510000	M	27.6562	PLYA2_00209	P_vs_M	complete	0.448003	-0.228331	1.12434	28.2162	1.48141	0.170128	0.421568
PLYA2_00209 Protein/nucleic acid deglycase HchA	M2	362340000	M	28.4328	PLYA2_00209	P_vs_M	complete	0.448003	-0.228331	1.12434	28.2162	1.48141	0.170128	0.421568
PLYA2_00209 Protein/nucleic acid deglycase HchA	M3	297640000	M	28.149	PLYA2_00209	P_vs_M	complete	0.448003	-0.228331	1.12434	28.2162	1.48141	0.170128	0.421568
PLYA2_00209 Protein/nucleic acid deglycase HchA	M4	222730000	M	27.7307	PLYA2_00209	P_vs_M	complete	0.448003	-0.228331	1.12434	28.2162	1.48141	0.170128	0.421568
PLYA2_00211 NADH dehydrogenase-like protein	P1	310940000	P	28.2121	PLYA2_00211	P_vs_M	complete	0.33306	-0.0364787	0.702599	27.8922	2.01566	0.0722702	0.278844
PLYA2_00211 NADH dehydrogenase-like protein	P2	277490000	P	28.0479	PLYA2_00211	P_vs_M	complete	0.33306	-0.0364787	0.702599	27.8922	2.01566	0.0722702	0.278844
PLYA2_00211 NADH dehydrogenase-like protein	P3	299080000	P	28.156	PLYA2_00211	P_vs_M	complete	0.33306	-0.0364787	0.702599	27.8922	2.01566	0.0722702	0.278844
PLYA2_00211 NADH dehydrogenase-like protein	P4	236770000	P	27.8189	PLYA2_00211	P_vs_M	complete	0.33306	-0.0364787	0.702599	27.8922	2.01566	0.0722702	0.278844
PLYA2_00211 NADH dehydrogenase-like protein	M1	259630000	M	27.9519	PLYA2_00211	P_vs_M	complete	0.33306	-0.0364787	0.702599	27.8922	2.01566	0.0722702	0.278844
PLYA2_00211 NADH dehydrogenase-like protein	M2	248130000	M	27.8865	PLYA2_00211	P_vs_M	complete	0.33306	-0.0364787	0.702599	27.8922	2.01566	0.0722702	0.278844
PLYA2_00211 NADH dehydrogenase-like protein	M3	178940000	M	27.4149	PLYA2_00211	P_vs_M	complete	0.33306	-0.0364787	0.702599	27.8922	2.01566	0.0722702	0.278844
PLYA2_00211 NADH dehydrogenase-like protein	M4	210500000	M	27.6492	PLYA2_00211	P_vs_M	complete	0.33306	-0.0364787	0.702599	27.8922	2.01566	0.0722702	0.278844
PLYA2_00213 AhpC/TSA family protein	P1	1234900000	P	30.2017	PLYA2_00213	P_vs_M	complete	1.33007	0.453873	2.20627	28.471	3.3949	0.00709462	0.0846254
PLYA2_00213 AhpC/TSA family protein	P2	606590000	P	29.1761	PLYA2_00213	P_vs_M	complete	1.33007	0.453873	2.20627	28.471	3.3949	0.00709462	0.0846254
PLYA2_00213 AhpC/TSA family protein	P3	378210000	P	28.4946	PLYA2_00213	P_vs_M	complete	1.33007	0.453873	2.20627	28.471	3.3949	0.00709462	0.0846254
PLYA2_00213 AhpC/TSA family protein	P4	427600000	P	28.6717	PLYA2_00213	P_vs_M	complete	1.33007	0.453873	2.20627	28.471	3.3949	0.00709462	0.0846254
PLYA2_00213 AhpC/TSA family protein	M1	258210000	M	27.944	PLYA2_00213	P_vs_M	complete	1.33007	0.453873	2.20627	28.471	3.3949	0.00709462	0.0846254
PLYA2_00213 AhpC/TSA family protein	M2	243090000	M	27.8569	PLYA2_00213	P_vs_M	complete	1.33007	0.453873	2.20627	28.471	3.3949	0.00709462	0.0846254
PLYA2_00213 AhpC/TSA family protein	M3	351950000	M	28.3908	PLYA2_00213	P_vs_M	complete	1.33007	0.453873	2.20627	28.471	3.3949	0.00709462	0.0846254
PLYA2_00213 AhpC/TSA family protein	M4	137250000	M	27.0322	PLYA2_00213	P_vs_M	complete	1.33007	0.453873	2.20627	28.471	3.3949	0.00709462	0.0846254
PLYA2_00215 ATP-dependent RNA helicase DbpA	P1	86441000	P	26.3652	PLYA2_00215	P_vs_M	complete	0.27049	-0.127566	0.668545	26.1238	1.51971	0.160376	0.409926
PLYA2_00215 ATP-dependent RNA helicase DbpA	P2	87354000	P	26.3804	PLYA2_00215	P_vs_M	complete	0.27049	-0.127566	0.668545	26.1238	1.51971	0.160376	0.409926
PLYA2_00215 ATP-dependent RNA helicase DbpA	P3	82096000	P	26.2908	PLYA2_00215	P_vs_M	complete	0.27049	-0.127566	0.668545	26.1238	1.51971	0.160376	0.409926
PLYA2_00215 ATP-dependent RNA helicase DbpA	P4	67096000	P	25.9997	PLYA2_00215	P_vs_M	complete	0.27049	-0.127566	0.668545	26.1238	1.51971	0.160376	0.409926
PLYA2_00215 ATP-dependent RNA helicase DbpA	M1	67721000	M	26.0131	PLYA2_00215	P_vs_M	complete	0.27049	-0.127566	0.668545	26.1238	1.51971	0.160376	0.409926
PLYA2_00215 ATP-dependent RNA helicase DbpA	M2	88255000	M	26.3952	PLYA2_00215	P_vs_M	complete	0.27049	-0.127566	0.668545	26.1238	1.51971	0.160376	0.409926
PLYA2_00215 ATP-dependent RNA helicase DbpA	M3	56066000	M	25.7406	PLYA2_00215	P_vs_M	complete	0.27049	-0.127566	0.668545	26.1238	1.51971	0.160376	0.409926
PLYA2_00215 ATP-dependent RNA helicase DbpA	M4	58635000	M	25.8053	PLYA2_00215	P_vs_M	complete	0.27049	-0.127566	0.668545	26.1238	1.51971	0.160376	0.409926
PLYA2_00216 DEAD-box ATP-dependent RNA helicase CshE	P1	62554000	P	25.8986	PLYA2_00216	P_vs_M	MAR	0.256403	-0.196187	0.708993	25.9845	1.31428	0.226391	0.488951
PLYA2_00216 DEAD-box ATP-dependent RNA helicase CshE	P2	86164000	P	26.3606	PLYA2_00216	P_vs_M	MAR	0.256403	-0.196187	0.708993	25.9845	1.31428	0.226391	0.488951
PLYA2_00216 DEAD-box ATP-dependent RNA helicase CshE	P3	70935000	P	26.08	PLYA2_00216	P_vs_M	MAR	0.256403	-0.196187	0.708993	25.9845	1.31428	0.226391	0.488951
PLYA2_00216 DEAD-box ATP-dependent RNA helicase CshE	P4	64402000	P	25.9406	PLYA2_00216	P_vs_M	MAR	0.256403	-0.196187	0.708993	25.9845	1.31428	0.226391	0.488951
PLYA2_00216 DEAD-box ATP-dependent RNA helicase CshE	M1	58440000	M	25.8005	PLYA2_00216	P_vs_M	MAR	0.256403	-0.196187	0.708993	25.9845	1.31428	0.226391	0.488951
PLYA2_00216 DEAD-box ATP-dependent RNA helicase CshE	M2	59510000	M	25.8266	PLYA2_00216	P_vs_M	MAR	0.256403	-0.196187	0.708993	25.9845	1.31428	0.226391	0.488951
PLYA2_00218 Endonuclease MutS2	P1	193740000	P	27.5295	PLYA2_00218	P_vs_M	complete	0.206555	-0.244751	0.65786	27.7006	1.02357	0.330802	0.59885
PLYA2_00218 Endonuclease MutS2	P2	183000000	P	27.4473	PLYA2_00218	P_vs_M	complete	0.206555	-0.244751	0.65786	27.7006	1.02357	0.330802	0.59885
PLYA2_00218 Endonuclease MutS2	P3	268340000	P	27.9995	PLYA2_00218	P_vs_M	complete	0.206555	-0.244751	0.65786	27.7006	1.02357	0.330802	0.59885
PLYA2_00218 Endonuclease MutS2	P4	316840000	P	28.2392	PLYA2_00218	P_vs_M	complete	0.206555	-0.244751	0.65786	27.7006	1.02357	0.330802	0.59885
PLYA2_00218 Endonuclease MutS2	M1	194150000	M	27.5326	PLYA2_00218	P_vs_M	complete	0.206555	-0.244751	0.65786	27.7006	1.02357	0.330802	0.59885
PLYA2_00218 Endonuclease MutS2	M2	198950000	M	27.5678	PLYA2_00218	P_vs_M	complete	0.206555	-0.244751	0.65786	27.7006	1.02357	0.330802	0.59885
PLYA2_00218 Endonuclease MutS2	M3	243350000	M	27.8585	PLYA2_00218	P_vs_M	complete	0.206555	-0.244751	0.65786	27.7006	1.02357	0.330802	0.59885
PLYA2_00218 Endonuclease MutS2	M4	180870000	M	27.4304	PLYA2_00218	P_vs_M	complete	0.206555	-0.244751	0.65786	27.7006	1.02357	0.330802	0.59885
PLYA2_00221 DCC1-like thiol-disulfide oxidoreductase	P3	49419000	P	25.5586	PLYA2_00221	P_vs_M	MAR	-0.279088	-0.880638	0.322462	25.8257	-1.14814	0.296546	0.559331
PLYA2_00221 DCC1-like thiol-disulfide oxidoreductase	P4	58981000	P	25.8137	PLYA2_00221	P_vs_M	MAR	-0.279088	-0.880638	0.322462	25.8257	-1.14814	0.296546	0.559331
PLYA2_00221 DCC1-like thiol-disulfide oxidoreductase	M1	72670000	M	26.1149	PLYA2_00221	P_vs_M	MAR	-0.279088	-0.880638	0.322462	25.8257	-1.14814	0.296546	0.559331
PLYA2_00221 DCC1-like thiol-disulfide oxidoreductase	M2	59058000	M	25.8156	PLYA2_00221	P_vs_M	MAR	-0.279088	-0.880638	0.322462	25.8257	-1.14814	0.296546	0.559331
PLYA2_00222 Miniconductance mechanosensitive channel YbdG	P1	99616000	P	26.5699	PLYA2_00222	P_vs_M	complete	0.846498	0.397588	1.29541	26.0902	4.21717	0.00188909	0.0514566
PLYA2_00222 Miniconductance mechanosensitive channel YbdG	P2	91099000	P	26.4409	PLYA2_00222	P_vs_M	complete	0.846498	0.397588	1.29541	26.0902	4.21717	0.00188909	0.0514566
PLYA2_00222 Miniconductance mechanosensitive channel YbdG	P3	89717000	P	26.4189	PLYA2_00222	P_vs_M	complete	0.846498	0.397588	1.29541	26.0902	4.21717	0.00188909	0.0514566
PLYA2_00222 Miniconductance mechanosensitive channel YbdG	P4	103420000	P	26.6239	PLYA2_00222	P_vs_M	complete	0.846498	0.397588	1.29541	26.0902	4.21717	0.00188909	0.0514566
PLYA2_00222 Miniconductance mechanosensitive channel YbdG	M1	61093000	M	25.8645	PLYA2_00222	P_vs_M	complete	0.846498	0.397588	1.29541	26.0902	4.21717	0.00188909	0.0514566
PLYA2_00222 Miniconductance mechanosensitive channel YbdG	M2	35776000	M	25.0925	PLYA2_00222	P_vs_M	complete	0.846498	0.397588	1.29541	26.0902	4.21717	0.00188909	0.0514566
PLYA2_00222 Miniconductance mechanosensitive channel YbdG	M3	54210000	M	25.6921	PLYA2_00222	P_vs_M	complete	0.846498	0.397588	1.29541	26.0902	4.21717	0.00188909	0.0514566
PLYA2_00222 Miniconductance mechanosensitive channel YbdG	M4	67979000	M	26.0186	PLYA2_00222	P_vs_M	complete	0.846498	0.397588	1.29541	26.0902	4.21717	0.00188909	0.0514566
PLYA2_00225 Proton/glutamate-aspartate symporter	P1	280270000	P	28.0622	PLYA2_00225	P_vs_M	complete	-0.164789	-0.81291	0.483332	29.061	-0.568627	0.58249	0.77144
PLYA2_00225 Proton/glutamate-aspartate symporter	P2	538190000	P	29.0035	PLYA2_00225	P_vs_M	complete	-0.164789	-0.81291	0.483332	29.061	-0.568627	0.58249	0.77144
PLYA2_00225 Proton/glutamate-aspartate symporter	P3	672070000	P	29.324	PLYA2_00225	P_vs_M	complete	-0.164789	-0.81291	0.483332	29.061	-0.568627	0.58249	0.77144
PLYA2_00225 Proton/glutamate-aspartate symporter	P4	772220000	P	29.5244	PLYA2_00225	P_vs_M	complete	-0.164789	-0.81291	0.483332	29.061	-0.568627	0.58249	0.77144
PLYA2_00225 Proton/glutamate-aspartate symporter	M1	508880000	M	28.9228	PLYA2_00225	P_vs_M	complete	-0.164789	-0.81291	0.483332	29.061	-0.568627	0.58249	0.77144
PLYA2_00225 Proton/glutamate-aspartate symporter	M2	604860000	M	29.172	PLYA2_00225	P_vs_M	complete	-0.164789	-0.81291	0.483332	29.061	-0.568627	0.58249	0.77144
PLYA2_00225 Proton/glutamate-aspartate symporter	M3	569200000	M	29.0844	PLYA2_00225	P_vs_M	complete	-0.164789	-0.81291	0.483332	29.061	-0.568627	0.58249	0.77144
PLYA2_00225 Proton/glutamate-aspartate symporter	M4	705600000	M	29.3943	PLYA2_00225	P_vs_M	complete	-0.164789	-0.81291	0.483332	29.061	-0.568627	0.58249	0.77144
PLYA2_00226 Chorismate synthase	P1	264350000	P	27.9779	PLYA2_00226	P_vs_M	complete	-0.0551342	-0.385884	0.275615	27.859	-0.3728	0.717286	0.857829
PLYA2_00226 Chorismate synthase	P2	240820000	P	27.8434	PLYA2_00226	P_vs_M	complete	-0.0551342	-0.385884	0.275615	27.859	-0.3728	0.717286	0.857829
PLYA2_00226 Chorismate synthase	P3	226040000	P	27.752	PLYA2_00226	P_vs_M	complete	-0.0551342	-0.385884	0.275615	27.859	-0.3728	0.717286	0.857829
PLYA2_00226 Chorismate synthase	P4	226100000	P	27.7524	PLYA2_00226	P_vs_M	complete	-0.0551342	-0.385884	0.275615	27.859	-0.3728	0.717286	0.857829
PLYA2_00226 Chorismate synthase	M1	210590000	M	27.6499	PLYA2_00226	P_vs_M	complete	-0.0551342	-0.385884	0.275615	27.859	-0.3728	0.717286	0.857829
PLYA2_00226 Chorismate synthase	M2	231080000	M	27.7838	PLYA2_00226	P_vs_M	complete	-0.0551342	-0.385884	0.275615	27.859	-0.3728	0.717286	0.857829
PLYA2_00226 Chorismate synthase	M3	268700000	M	28.0014	PLYA2_00226	P_vs_M	complete	-0.0551342	-0.385884	0.275615	27.859	-0.3728	0.717286	0.857829
PLYA2_00226 Chorismate synthase	M4	289920000	M	28.1111	PLYA2_00226	P_vs_M	complete	-0.0551342	-0.385884	0.275615	27.859	-0.3728	0.717286	0.857829
PLYA2_00228 putative protein	P1	313940000	P	28.2259	PLYA2_00228	P_vs_M	complete	0.14313	-0.190506	0.476767	28.3556	0.959427	0.360568	0.623498
PLYA2_00228 putative protein	P2	319880000	P	28.253	PLYA2_00228	P_vs_M	complete	0.14313	-0.190506	0.476767	28.3556	0.959427	0.360568	0.623498
PLYA2_00228 putative protein	P3	438500000	P	28.708	PLYA2_00228	P_vs_M	complete	0.14313	-0.190506	0.476767	28.3556	0.959427	0.360568	0.623498
PLYA2_00228 putative protein	P4	385440000	P	28.5219	PLYA2_00228	P_vs_M	complete	0.14313	-0.190506	0.476767	28.3556	0.959427	0.360568	0.623498
PLYA2_00228 putative protein	M1	346880000	M	28.3699	PLYA2_00228	P_vs_M	complete	0.14313	-0.190506	0.476767	28.3556	0.959427	0.360568	0.623498
PLYA2_00228 putative protein	M2	316300000	M	28.2367	PLYA2_00228	P_vs_M	complete	0.14313	-0.190506	0.476767	28.3556	0.959427	0.360568	0.623498
PLYA2_00228 putative protein	M3	314340000	M	28.2278	PLYA2_00228	P_vs_M	complete	0.14313	-0.190506	0.476767	28.3556	0.959427	0.360568	0.623498
PLYA2_00228 putative protein	M4	330930000	M	28.302	PLYA2_00228	P_vs_M	complete	0.14313	-0.190506	0.476767	28.3556	0.959427	0.360568	0.623498
PLYA2_00230 Thiol-disulfide oxidoreductase ResA	P1	1669900000	P	30.6371	PLYA2_00230	P_vs_M	complete	-0.722733	-1.73465	0.289183	30.4635	-1.5973	0.142115	0.382651
PLYA2_00230 Thiol-disulfide oxidoreductase ResA	P2	1108300000	P	30.0457	PLYA2_00230	P_vs_M	complete	-0.722733	-1.73465	0.289183	30.4635	-1.5973	0.142115	0.382651
PLYA2_00230 Thiol-disulfide oxidoreductase ResA	P3	1260500000	P	30.2313	PLYA2_00230	P_vs_M	complete	-0.722733	-1.73465	0.289183	30.4635	-1.5973	0.142115	0.382651
PLYA2_00230 Thiol-disulfide oxidoreductase ResA	P4	756380000	P	29.4945	PLYA2_00230	P_vs_M	complete	-0.722733	-1.73465	0.289183	30.4635	-1.5973	0.142115	0.382651
PLYA2_00230 Thiol-disulfide oxidoreductase ResA	M1	3962500000	M	31.8838	PLYA2_00230	P_vs_M	complete	-0.722733	-1.73465	0.289183	30.4635	-1.5973	0.142115	0.382651
PLYA2_00230 Thiol-disulfide oxidoreductase ResA	M2	1240000000	M	30.2077	PLYA2_00230	P_vs_M	complete	-0.722733	-1.73465	0.289183	30.4635	-1.5973	0.142115	0.382651
PLYA2_00230 Thiol-disulfide oxidoreductase ResA	M3	904690000	M	29.7528	PLYA2_00230	P_vs_M	complete	-0.722733	-1.73465	0.289183	30.4635	-1.5973	0.142115	0.382651
PLYA2_00230 Thiol-disulfide oxidoreductase ResA	M4	2944400000	M	31.4553	PLYA2_00230	P_vs_M	complete	-0.722733	-1.73465	0.289183	30.4635	-1.5973	0.142115	0.382651
PLYA2_00232 Lipid A biosynthesis lauroyltransferase	P1	273580000	P	28.0274	PLYA2_00232	P_vs_M	complete	0.737582	0.177627	1.29754	27.6683	2.94585	0.015048	0.125344
PLYA2_00232 Lipid A biosynthesis lauroyltransferase	P2	270810000	P	28.0127	PLYA2_00232	P_vs_M	complete	0.737582	0.177627	1.29754	27.6683	2.94585	0.015048	0.125344
PLYA2_00232 Lipid A biosynthesis lauroyltransferase	P3	316440000	P	28.2374	PLYA2_00232	P_vs_M	complete	0.737582	0.177627	1.29754	27.6683	2.94585	0.015048	0.125344
PLYA2_00232 Lipid A biosynthesis lauroyltransferase	P4	245460000	P	27.8709	PLYA2_00232	P_vs_M	complete	0.737582	0.177627	1.29754	27.6683	2.94585	0.015048	0.125344
PLYA2_00232 Lipid A biosynthesis lauroyltransferase	M1	103700000	M	26.6278	PLYA2_00232	P_vs_M	complete	0.737582	0.177627	1.29754	27.6683	2.94585	0.015048	0.125344
PLYA2_00232 Lipid A biosynthesis lauroyltransferase	M2	145210000	M	27.1136	PLYA2_00232	P_vs_M	complete	0.737582	0.177627	1.29754	27.6683	2.94585	0.015048	0.125344
PLYA2_00232 Lipid A biosynthesis lauroyltransferase	M3	202330000	M	27.5921	PLYA2_00232	P_vs_M	complete	0.737582	0.177627	1.29754	27.6683	2.94585	0.015048	0.125344
PLYA2_00232 Lipid A biosynthesis lauroyltransferase	M4	244370000	M	27.8645	PLYA2_00232	P_vs_M	complete	0.737582	0.177627	1.29754	27.6683	2.94585	0.015048	0.125344
PLYA2_00233 Phosphomannomutase/phosphoglucomutase	P1	626890000	P	29.2236	PLYA2_00233	P_vs_M	complete	0.588094	0.103977	1.07221	29.0359	2.71676	0.0221802	0.150431
PLYA2_00233 Phosphomannomutase/phosphoglucomutase	P2	852940000	P	29.6679	PLYA2_00233	P_vs_M	complete	0.588094	0.103977	1.07221	29.0359	2.71676	0.0221802	0.150431
PLYA2_00233 Phosphomannomutase/phosphoglucomutase	P3	861760000	P	29.6827	PLYA2_00233	P_vs_M	complete	0.588094	0.103977	1.07221	29.0359	2.71676	0.0221802	0.150431
PLYA2_00233 Phosphomannomutase/phosphoglucomutase	P4	450020000	P	28.7454	PLYA2_00233	P_vs_M	complete	0.588094	0.103977	1.07221	29.0359	2.71676	0.0221802	0.150431
PLYA2_00233 Phosphomannomutase/phosphoglucomutase	M1	403180000	M	28.5868	PLYA2_00233	P_vs_M	complete	0.588094	0.103977	1.07221	29.0359	2.71676	0.0221802	0.150431
PLYA2_00233 Phosphomannomutase/phosphoglucomutase	M2	427800000	M	28.6724	PLYA2_00233	P_vs_M	complete	0.588094	0.103977	1.07221	29.0359	2.71676	0.0221802	0.150431
PLYA2_00233 Phosphomannomutase/phosphoglucomutase	M3	468470000	M	28.8034	PLYA2_00233	P_vs_M	complete	0.588094	0.103977	1.07221	29.0359	2.71676	0.0221802	0.150431
PLYA2_00233 Phosphomannomutase/phosphoglucomutase	M4	502540000	M	28.9047	PLYA2_00233	P_vs_M	complete	0.588094	0.103977	1.07221	29.0359	2.71676	0.0221802	0.150431
PLYA2_00235 ATP-dependent RNA helicase RhlE	P1	245930000	P	27.8737	PLYA2_00235	P_vs_M	complete	0.0226942	-0.285013	0.330402	27.7595	0.164942	0.872365	0.944286
PLYA2_00235 ATP-dependent RNA helicase RhlE	P2	237950000	P	27.8261	PLYA2_00235	P_vs_M	complete	0.0226942	-0.285013	0.330402	27.7595	0.164942	0.872365	0.944286
PLYA2_00235 ATP-dependent RNA helicase RhlE	P3	237450000	P	27.823	PLYA2_00235	P_vs_M	complete	0.0226942	-0.285013	0.330402	27.7595	0.164942	0.872365	0.944286
PLYA2_00235 ATP-dependent RNA helicase RhlE	P4	197970000	P	27.5607	PLYA2_00235	P_vs_M	complete	0.0226942	-0.285013	0.330402	27.7595	0.164942	0.872365	0.944286
PLYA2_00235 ATP-dependent RNA helicase RhlE	M1	222100000	M	27.7266	PLYA2_00235	P_vs_M	complete	0.0226942	-0.285013	0.330402	27.7595	0.164942	0.872365	0.944286
PLYA2_00235 ATP-dependent RNA helicase RhlE	M2	219920000	M	27.7124	PLYA2_00235	P_vs_M	complete	0.0226942	-0.285013	0.330402	27.7595	0.164942	0.872365	0.944286
PLYA2_00235 ATP-dependent RNA helicase RhlE	M3	254620000	M	27.9238	PLYA2_00235	P_vs_M	complete	0.0226942	-0.285013	0.330402	27.7595	0.164942	0.872365	0.944286
PLYA2_00235 ATP-dependent RNA helicase RhlE	M4	207700000	M	27.6299	PLYA2_00235	P_vs_M	complete	0.0226942	-0.285013	0.330402	27.7595	0.164942	0.872365	0.944286
PLYA2_00236 Cold-shock DNA-binding domain protein	P1	252080000	P	27.9093	PLYA2_00236	P_vs_M	complete	-0.4818	-1.09927	0.135671	28.3403	-1.74504	0.112402	0.341888
PLYA2_00236 Cold-shock DNA-binding domain protein	P2	336700000	P	28.3269	PLYA2_00236	P_vs_M	complete	-0.4818	-1.09927	0.135671	28.3403	-1.74504	0.112402	0.341888
PLYA2_00236 Cold-shock DNA-binding domain protein	P3	310550000	P	28.2103	PLYA2_00236	P_vs_M	complete	-0.4818	-1.09927	0.135671	28.3403	-1.74504	0.112402	0.341888
PLYA2_00236 Cold-shock DNA-binding domain protein	P4	259530000	P	27.9513	PLYA2_00236	P_vs_M	complete	-0.4818	-1.09927	0.135671	28.3403	-1.74504	0.112402	0.341888
PLYA2_00236 Cold-shock DNA-binding domain protein	M1	272470000	M	28.0215	PLYA2_00236	P_vs_M	complete	-0.4818	-1.09927	0.135671	28.3403	-1.74504	0.112402	0.341888
PLYA2_00236 Cold-shock DNA-binding domain protein	M2	328120000	M	28.2896	PLYA2_00236	P_vs_M	complete	-0.4818	-1.09927	0.135671	28.3403	-1.74504	0.112402	0.341888
PLYA2_00236 Cold-shock DNA-binding domain protein	M3	405390000	M	28.5947	PLYA2_00236	P_vs_M	complete	-0.4818	-1.09927	0.135671	28.3403	-1.74504	0.112402	0.341888
PLYA2_00236 Cold-shock DNA-binding domain protein	M4	717830000	M	29.4191	PLYA2_00236	P_vs_M	complete	-0.4818	-1.09927	0.135671	28.3403	-1.74504	0.112402	0.341888
PLYA2_00243 Molybdopterin molybdenumtransferase	P1	75814000	P	26.176	PLYA2_00243	P_vs_M	complete	0.155647	-0.539608	0.850902	26.1233	0.50067	0.627729	0.802245
PLYA2_00243 Molybdopterin molybdenumtransferase	P2	70713000	P	26.0755	PLYA2_00243	P_vs_M	complete	0.155647	-0.539608	0.850902	26.1233	0.50067	0.627729	0.802245
PLYA2_00243 Molybdopterin molybdenumtransferase	P3	75580000	P	26.1715	PLYA2_00243	P_vs_M	complete	0.155647	-0.539608	0.850902	26.1233	0.50067	0.627729	0.802245
PLYA2_00243 Molybdopterin molybdenumtransferase	P4	87424000	P	26.3815	PLYA2_00243	P_vs_M	complete	0.155647	-0.539608	0.850902	26.1233	0.50067	0.627729	0.802245
PLYA2_00243 Molybdopterin molybdenumtransferase	M1	118960000	M	26.8259	PLYA2_00243	P_vs_M	complete	0.155647	-0.539608	0.850902	26.1233	0.50067	0.627729	0.802245
PLYA2_00243 Molybdopterin molybdenumtransferase	M2	94657000	M	26.4962	PLYA2_00243	P_vs_M	complete	0.155647	-0.539608	0.850902	26.1233	0.50067	0.627729	0.802245
PLYA2_00243 Molybdopterin molybdenumtransferase	M3	45147000	M	25.4281	PLYA2_00243	P_vs_M	complete	0.155647	-0.539608	0.850902	26.1233	0.50067	0.627729	0.802245
PLYA2_00243 Molybdopterin molybdenumtransferase	M4	45257000	M	25.4316	PLYA2_00243	P_vs_M	complete	0.155647	-0.539608	0.850902	26.1233	0.50067	0.627729	0.802245
PLYA2_00248 Membrane-bound aldehyde dehydrogenase [pyrroloquinoline-quinone]	P1	187200000	P	27.48	PLYA2_00248	P_vs_M	complete	0.778066	0.309618	1.24651	27.5111	3.71457	0.00420069	0.0655236
PLYA2_00248 Membrane-bound aldehyde dehydrogenase [pyrroloquinoline-quinone]	P2	321810000	P	28.2616	PLYA2_00248	P_vs_M	complete	0.778066	0.309618	1.24651	27.5111	3.71457	0.00420069	0.0655236
PLYA2_00248 Membrane-bound aldehyde dehydrogenase [pyrroloquinoline-quinone]	P3	305000000	P	28.1842	PLYA2_00248	P_vs_M	complete	0.778066	0.309618	1.24651	27.5111	3.71457	0.00420069	0.0655236
PLYA2_00248 Membrane-bound aldehyde dehydrogenase [pyrroloquinoline-quinone]	P4	214260000	P	27.6748	PLYA2_00248	P_vs_M	complete	0.778066	0.309618	1.24651	27.5111	3.71457	0.00420069	0.0655236
PLYA2_00248 Membrane-bound aldehyde dehydrogenase [pyrroloquinoline-quinone]	M1	132560000	M	26.9821	PLYA2_00248	P_vs_M	complete	0.778066	0.309618	1.24651	27.5111	3.71457	0.00420069	0.0655236
PLYA2_00248 Membrane-bound aldehyde dehydrogenase [pyrroloquinoline-quinone]	M2	184280000	M	27.4573	PLYA2_00248	P_vs_M	complete	0.778066	0.309618	1.24651	27.5111	3.71457	0.00420069	0.0655236
PLYA2_00248 Membrane-bound aldehyde dehydrogenase [pyrroloquinoline-quinone]	M3	140200000	M	27.0629	PLYA2_00248	P_vs_M	complete	0.778066	0.309618	1.24651	27.5111	3.71457	0.00420069	0.0655236
PLYA2_00248 Membrane-bound aldehyde dehydrogenase [pyrroloquinoline-quinone]	M4	132930000	M	26.9861	PLYA2_00248	P_vs_M	complete	0.778066	0.309618	1.24651	27.5111	3.71457	0.00420069	0.0655236
PLYA2_00250 acidobact_VWFA: VWFA-related Acidobacterial domain protein	P1	166270000	P	27.309	PLYA2_00250	P_vs_M	complete	0.24263	-0.212436	0.697696	26.9967	1.19241	0.261359	0.528542
PLYA2_00250 acidobact_VWFA: VWFA-related Acidobacterial domain protein	P2	126050000	P	26.9094	PLYA2_00250	P_vs_M	complete	0.24263	-0.212436	0.697696	26.9967	1.19241	0.261359	0.528542
PLYA2_00250 acidobact_VWFA: VWFA-related Acidobacterial domain protein	P3	153380000	P	27.1925	PLYA2_00250	P_vs_M	complete	0.24263	-0.212436	0.697696	26.9967	1.19241	0.261359	0.528542
PLYA2_00250 acidobact_VWFA: VWFA-related Acidobacterial domain protein	P4	140040000	P	27.0613	PLYA2_00250	P_vs_M	complete	0.24263	-0.212436	0.697696	26.9967	1.19241	0.261359	0.528542
PLYA2_00250 acidobact_VWFA: VWFA-related Acidobacterial domain protein	M1	139430000	M	27.055	PLYA2_00250	P_vs_M	complete	0.24263	-0.212436	0.697696	26.9967	1.19241	0.261359	0.528542
PLYA2_00250 acidobact_VWFA: VWFA-related Acidobacterial domain protein	M2	169850000	M	27.3397	PLYA2_00250	P_vs_M	complete	0.24263	-0.212436	0.697696	26.9967	1.19241	0.261359	0.528542
PLYA2_00250 acidobact_VWFA: VWFA-related Acidobacterial domain protein	M3	99849000	M	26.5732	PLYA2_00250	P_vs_M	complete	0.24263	-0.212436	0.697696	26.9967	1.19241	0.261359	0.528542
PLYA2_00250 acidobact_VWFA: VWFA-related Acidobacterial domain protein	M4	97153000	M	26.5338	PLYA2_00250	P_vs_M	complete	0.24263	-0.212436	0.697696	26.9967	1.19241	0.261359	0.528542
PLYA2_00252 Zinc carboxypeptidase	P1	528730000	P	28.978	PLYA2_00252	P_vs_M	MNAR	NA	NA	NA	29.404	NA	NA	NA
PLYA2_00252 Zinc carboxypeptidase	P2	713200000	P	29.4097	PLYA2_00252	P_vs_M	MNAR	NA	NA	NA	29.404	NA	NA	NA
PLYA2_00252 Zinc carboxypeptidase	P3	739500000	P	29.462	PLYA2_00252	P_vs_M	MNAR	NA	NA	NA	29.404	NA	NA	NA
PLYA2_00252 Zinc carboxypeptidase	P4	913130000	P	29.7662	PLYA2_00252	P_vs_M	MNAR	NA	NA	NA	29.404	NA	NA	NA
PLYA2_00253 Beta-lactamase	P1	190700000	P	27.5067	PLYA2_00253	P_vs_M	complete	0.352733	-0.0092962	0.714763	27.2609	2.179	0.0550567	0.244473
PLYA2_00253 Beta-lactamase	P2	142520000	P	27.0866	PLYA2_00253	P_vs_M	complete	0.352733	-0.0092962	0.714763	27.2609	2.179	0.0550567	0.244473
PLYA2_00253 Beta-lactamase	P3	227150000	P	27.7591	PLYA2_00253	P_vs_M	complete	0.352733	-0.0092962	0.714763	27.2609	2.179	0.0550567	0.244473
PLYA2_00253 Beta-lactamase	P4	176690000	P	27.3966	PLYA2_00253	P_vs_M	complete	0.352733	-0.0092962	0.714763	27.2609	2.179	0.0550567	0.244473
PLYA2_00253 Beta-lactamase	M1	145270000	M	27.1142	PLYA2_00253	P_vs_M	complete	0.352733	-0.0092962	0.714763	27.2609	2.179	0.0550567	0.244473
PLYA2_00253 Beta-lactamase	M2	139970000	M	27.0605	PLYA2_00253	P_vs_M	complete	0.352733	-0.0092962	0.714763	27.2609	2.179	0.0550567	0.244473
PLYA2_00253 Beta-lactamase	M3	133980000	M	26.9974	PLYA2_00253	P_vs_M	complete	0.352733	-0.0092962	0.714763	27.2609	2.179	0.0550567	0.244473
PLYA2_00253 Beta-lactamase	M4	150580000	M	27.166	PLYA2_00253	P_vs_M	complete	0.352733	-0.0092962	0.714763	27.2609	2.179	0.0550567	0.244473
PLYA2_00254 Type III restriction enzyme, res subunit	P1	182870000	P	27.4462	PLYA2_00254	P_vs_M	complete	-0.129691	-0.453464	0.194082	27.2722	-0.895829	0.391959	0.649116
PLYA2_00254 Type III restriction enzyme, res subunit	P2	137640000	P	27.0363	PLYA2_00254	P_vs_M	complete	-0.129691	-0.453464	0.194082	27.2722	-0.895829	0.391959	0.649116
PLYA2_00254 Type III restriction enzyme, res subunit	P3	144300000	P	27.1045	PLYA2_00254	P_vs_M	complete	-0.129691	-0.453464	0.194082	27.2722	-0.895829	0.391959	0.649116
PLYA2_00254 Type III restriction enzyme, res subunit	P4	158790000	P	27.2425	PLYA2_00254	P_vs_M	complete	-0.129691	-0.453464	0.194082	27.2722	-0.895829	0.391959	0.649116
PLYA2_00254 Type III restriction enzyme, res subunit	M1	193300000	M	27.5263	PLYA2_00254	P_vs_M	complete	-0.129691	-0.453464	0.194082	27.2722	-0.895829	0.391959	0.649116
PLYA2_00254 Type III restriction enzyme, res subunit	M2	161750000	M	27.2692	PLYA2_00254	P_vs_M	complete	-0.129691	-0.453464	0.194082	27.2722	-0.895829	0.391959	0.649116
PLYA2_00254 Type III restriction enzyme, res subunit	M3	164640000	M	27.2947	PLYA2_00254	P_vs_M	complete	-0.129691	-0.453464	0.194082	27.2722	-0.895829	0.391959	0.649116
PLYA2_00254 Type III restriction enzyme, res subunit	M4	160520000	M	27.2582	PLYA2_00254	P_vs_M	complete	-0.129691	-0.453464	0.194082	27.2722	-0.895829	0.391959	0.649116
PLYA2_00257 Quercetin 2,3-dioxygenase	P1	21905000	P	24.3848	PLYA2_00257	P_vs_M	MAR	0.219516	-0.605135	1.04417	25.4071	0.604978	0.560581	0.760288
PLYA2_00257 Quercetin 2,3-dioxygenase	P2	56936000	P	25.7628	PLYA2_00257	P_vs_M	MAR	0.219516	-0.605135	1.04417	25.4071	0.604978	0.560581	0.760288
PLYA2_00257 Quercetin 2,3-dioxygenase	P3	58749000	P	25.8081	PLYA2_00257	P_vs_M	MAR	0.219516	-0.605135	1.04417	25.4071	0.604978	0.560581	0.760288
PLYA2_00257 Quercetin 2,3-dioxygenase	P4	69424000	P	26.0489	PLYA2_00257	P_vs_M	MAR	0.219516	-0.605135	1.04417	25.4071	0.604978	0.560581	0.760288
PLYA2_00257 Quercetin 2,3-dioxygenase	M1	41366000	M	25.3019	PLYA2_00257	P_vs_M	MAR	0.219516	-0.605135	1.04417	25.4071	0.604978	0.560581	0.760288
PLYA2_00257 Quercetin 2,3-dioxygenase	M2	40323000	M	25.2651	PLYA2_00257	P_vs_M	MAR	0.219516	-0.605135	1.04417	25.4071	0.604978	0.560581	0.760288
PLYA2_00257 Quercetin 2,3-dioxygenase	M3	40681000	M	25.2779	PLYA2_00257	P_vs_M	MAR	0.219516	-0.605135	1.04417	25.4071	0.604978	0.560581	0.760288
PLYA2_00260 Zinc-transporting ATPase	P1	53891000	P	25.6835	PLYA2_00260	P_vs_M	complete	-0.0142462	-0.424872	0.39638	25.2289	-0.0775903	0.939726	0.972707
PLYA2_00260 Zinc-transporting ATPase	P2	36757000	P	25.1315	PLYA2_00260	P_vs_M	complete	-0.0142462	-0.424872	0.39638	25.2289	-0.0775903	0.939726	0.972707
PLYA2_00260 Zinc-transporting ATPase	P3	37979000	P	25.1787	PLYA2_00260	P_vs_M	complete	-0.0142462	-0.424872	0.39638	25.2289	-0.0775903	0.939726	0.972707
PLYA2_00260 Zinc-transporting ATPase	P4	31164000	P	24.8934	PLYA2_00260	P_vs_M	complete	-0.0142462	-0.424872	0.39638	25.2289	-0.0775903	0.939726	0.972707
PLYA2_00260 Zinc-transporting ATPase	M1	42229000	M	25.3317	PLYA2_00260	P_vs_M	complete	-0.0142462	-0.424872	0.39638	25.2289	-0.0775903	0.939726	0.972707
PLYA2_00260 Zinc-transporting ATPase	M2	42768000	M	25.35	PLYA2_00260	P_vs_M	complete	-0.0142462	-0.424872	0.39638	25.2289	-0.0775903	0.939726	0.972707
PLYA2_00260 Zinc-transporting ATPase	M3	34311000	M	25.0322	PLYA2_00260	P_vs_M	complete	-0.0142462	-0.424872	0.39638	25.2289	-0.0775903	0.939726	0.972707
PLYA2_00260 Zinc-transporting ATPase	M4	39359000	M	25.2302	PLYA2_00260	P_vs_M	complete	-0.0142462	-0.424872	0.39638	25.2289	-0.0775903	0.939726	0.972707
PLYA2_00262 Peptidase S24-like protein	P1	63768000	P	25.9263	PLYA2_00262	P_vs_M	MAR	0.159303	-0.309507	0.628112	26.0313	0.80999	0.445621	0.688657
PLYA2_00262 Peptidase S24-like protein	P2	79355000	P	26.2418	PLYA2_00262	P_vs_M	MAR	0.159303	-0.309507	0.628112	26.0313	0.80999	0.445621	0.688657
PLYA2_00262 Peptidase S24-like protein	P4	72779000	P	26.117	PLYA2_00262	P_vs_M	MAR	0.159303	-0.309507	0.628112	26.0313	0.80999	0.445621	0.688657
PLYA2_00262 Peptidase S24-like protein	M1	63420000	M	25.9184	PLYA2_00262	P_vs_M	MAR	0.159303	-0.309507	0.628112	26.0313	0.80999	0.445621	0.688657
PLYA2_00262 Peptidase S24-like protein	M2	64961000	M	25.9531	PLYA2_00262	P_vs_M	MAR	0.159303	-0.309507	0.628112	26.0313	0.80999	0.445621	0.688657
PLYA2_00263 hypothetical protein	P1	230420000	P	27.7797	PLYA2_00263	P_vs_M	complete	-0.386697	-0.814703	0.0413078	27.4744	-2.02058	0.0716836	0.278045
PLYA2_00263 hypothetical protein	P2	154410000	P	27.2022	PLYA2_00263	P_vs_M	complete	-0.386697	-0.814703	0.0413078	27.4744	-2.02058	0.0716836	0.278045
PLYA2_00263 hypothetical protein	P3	147930000	P	27.1403	PLYA2_00263	P_vs_M	complete	-0.386697	-0.814703	0.0413078	27.4744	-2.02058	0.0716836	0.278045
PLYA2_00263 hypothetical protein	P4	134400000	P	27.002	PLYA2_00263	P_vs_M	complete	-0.386697	-0.814703	0.0413078	27.4744	-2.02058	0.0716836	0.278045
PLYA2_00263 hypothetical protein	M1	228830000	M	27.7697	PLYA2_00263	P_vs_M	complete	-0.386697	-0.814703	0.0413078	27.4744	-2.02058	0.0716836	0.278045
PLYA2_00263 hypothetical protein	M2	201450000	M	27.5858	PLYA2_00263	P_vs_M	complete	-0.386697	-0.814703	0.0413078	27.4744	-2.02058	0.0716836	0.278045
PLYA2_00263 hypothetical protein	M3	243580000	M	27.8598	PLYA2_00263	P_vs_M	complete	-0.386697	-0.814703	0.0413078	27.4744	-2.02058	0.0716836	0.278045
PLYA2_00263 hypothetical protein	M4	184060000	M	27.4556	PLYA2_00263	P_vs_M	complete	-0.386697	-0.814703	0.0413078	27.4744	-2.02058	0.0716836	0.278045
PLYA2_00264 hypothetical protein	P1	145640000	P	27.1178	PLYA2_00264	P_vs_M	complete	-0.0645019	-0.474584	0.34558	27.588	-0.351768	0.732508	0.86337
PLYA2_00264 hypothetical protein	P2	240980000	P	27.8443	PLYA2_00264	P_vs_M	complete	-0.0645019	-0.474584	0.34558	27.588	-0.351768	0.732508	0.86337
PLYA2_00264 hypothetical protein	P3	240710000	P	27.8427	PLYA2_00264	P_vs_M	complete	-0.0645019	-0.474584	0.34558	27.588	-0.351768	0.732508	0.86337
PLYA2_00264 hypothetical protein	P4	179340000	P	27.4181	PLYA2_00264	P_vs_M	complete	-0.0645019	-0.474584	0.34558	27.588	-0.351768	0.732508	0.86337
PLYA2_00264 hypothetical protein	M1	217800000	M	27.6984	PLYA2_00264	P_vs_M	complete	-0.0645019	-0.474584	0.34558	27.588	-0.351768	0.732508	0.86337
PLYA2_00264 hypothetical protein	M2	197480000	M	27.5571	PLYA2_00264	P_vs_M	complete	-0.0645019	-0.474584	0.34558	27.588	-0.351768	0.732508	0.86337
PLYA2_00264 hypothetical protein	M3	213530000	M	27.6699	PLYA2_00264	P_vs_M	complete	-0.0645019	-0.474584	0.34558	27.588	-0.351768	0.732508	0.86337
PLYA2_00264 hypothetical protein	M4	197270000	M	27.5556	PLYA2_00264	P_vs_M	complete	-0.0645019	-0.474584	0.34558	27.588	-0.351768	0.732508	0.86337
PLYA2_00265 UvrABC system protein A	P1	168290000	P	27.3264	PLYA2_00265	P_vs_M	complete	0.0610205	-0.287059	0.4091	27.5225	0.392059	0.703461	0.850208
PLYA2_00265 UvrABC system protein A	P2	206610000	P	27.6223	PLYA2_00265	P_vs_M	complete	0.0610205	-0.287059	0.4091	27.5225	0.392059	0.703461	0.850208
PLYA2_00265 UvrABC system protein A	P3	196310000	P	27.5486	PLYA2_00265	P_vs_M	complete	0.0610205	-0.287059	0.4091	27.5225	0.392059	0.703461	0.850208
PLYA2_00265 UvrABC system protein A	P4	220280000	P	27.7148	PLYA2_00265	P_vs_M	complete	0.0610205	-0.287059	0.4091	27.5225	0.392059	0.703461	0.850208
PLYA2_00265 UvrABC system protein A	M1	159390000	M	27.248	PLYA2_00265	P_vs_M	complete	0.0610205	-0.287059	0.4091	27.5225	0.392059	0.703461	0.850208
PLYA2_00265 UvrABC system protein A	M2	179370000	M	27.4184	PLYA2_00265	P_vs_M	complete	0.0610205	-0.287059	0.4091	27.5225	0.392059	0.703461	0.850208
PLYA2_00265 UvrABC system protein A	M3	199550000	M	27.5722	PLYA2_00265	P_vs_M	complete	0.0610205	-0.287059	0.4091	27.5225	0.392059	0.703461	0.850208
PLYA2_00265 UvrABC system protein A	M4	222530000	M	27.7294	PLYA2_00265	P_vs_M	complete	0.0610205	-0.287059	0.4091	27.5225	0.392059	0.703461	0.850208
PLYA2_00266 putative lysine decarboxylase	P1	832980000	P	29.6337	PLYA2_00266	P_vs_M	complete	0.0815142	-0.449987	0.613015	29.5938	0.342992	0.738897	0.866637
PLYA2_00266 putative lysine decarboxylase	P2	947600000	P	29.8197	PLYA2_00266	P_vs_M	complete	0.0815142	-0.449987	0.613015	29.5938	0.342992	0.738897	0.866637
PLYA2_00266 putative lysine decarboxylase	P3	861620000	P	29.6825	PLYA2_00266	P_vs_M	complete	0.0815142	-0.449987	0.613015	29.5938	0.342992	0.738897	0.866637
PLYA2_00266 putative lysine decarboxylase	P4	709570000	P	29.4024	PLYA2_00266	P_vs_M	complete	0.0815142	-0.449987	0.613015	29.5938	0.342992	0.738897	0.866637
PLYA2_00266 putative lysine decarboxylase	M1	830100000	M	29.6287	PLYA2_00266	P_vs_M	complete	0.0815142	-0.449987	0.613015	29.5938	0.342992	0.738897	0.866637
PLYA2_00266 putative lysine decarboxylase	M2	537820000	M	29.0025	PLYA2_00266	P_vs_M	complete	0.0815142	-0.449987	0.613015	29.5938	0.342992	0.738897	0.866637
PLYA2_00266 putative lysine decarboxylase	M3	701900000	M	29.3867	PLYA2_00266	P_vs_M	complete	0.0815142	-0.449987	0.613015	29.5938	0.342992	0.738897	0.866637
PLYA2_00266 putative lysine decarboxylase	M4	1228500000	M	30.1943	PLYA2_00266	P_vs_M	complete	0.0815142	-0.449987	0.613015	29.5938	0.342992	0.738897	0.866637
PLYA2_00267 hypothetical protein	P1	72172000	P	26.1049	PLYA2_00267	P_vs_M	MAR	0.63755	0.13469	1.14041	25.8158	2.88145	0.0186941	0.136258
PLYA2_00267 hypothetical protein	P2	54352000	P	25.6958	PLYA2_00267	P_vs_M	MAR	0.63755	0.13469	1.14041	25.8158	2.88145	0.0186941	0.136258
PLYA2_00267 hypothetical protein	P3	82810000	P	26.3033	PLYA2_00267	P_vs_M	MAR	0.63755	0.13469	1.14041	25.8158	2.88145	0.0186941	0.136258
PLYA2_00267 hypothetical protein	P4	79922000	P	26.2521	PLYA2_00267	P_vs_M	MAR	0.63755	0.13469	1.14041	25.8158	2.88145	0.0186941	0.136258
PLYA2_00267 hypothetical protein	M1	41902000	M	25.3205	PLYA2_00267	P_vs_M	MAR	0.63755	0.13469	1.14041	25.8158	2.88145	0.0186941	0.136258
PLYA2_00267 hypothetical protein	M3	38185000	M	25.1865	PLYA2_00267	P_vs_M	MAR	0.63755	0.13469	1.14041	25.8158	2.88145	0.0186941	0.136258
PLYA2_00267 hypothetical protein	M4	60375000	M	25.8474	PLYA2_00267	P_vs_M	MAR	0.63755	0.13469	1.14041	25.8158	2.88145	0.0186941	0.136258
PLYA2_00268 1-deoxy-D-xylulose-5-phosphate synthase	P1	997610000	P	29.8939	PLYA2_00268	P_vs_M	complete	-0.16714	-0.667785	0.333504	30.139	-0.746632	0.472934	0.709146
PLYA2_00268 1-deoxy-D-xylulose-5-phosphate synthase	P2	916520000	P	29.7716	PLYA2_00268	P_vs_M	complete	-0.16714	-0.667785	0.333504	30.139	-0.746632	0.472934	0.709146
PLYA2_00268 1-deoxy-D-xylulose-5-phosphate synthase	P3	1000400000	P	29.8979	PLYA2_00268	P_vs_M	complete	-0.16714	-0.667785	0.333504	30.139	-0.746632	0.472934	0.709146
PLYA2_00268 1-deoxy-D-xylulose-5-phosphate synthase	P4	1694800000	P	30.6585	PLYA2_00268	P_vs_M	complete	-0.16714	-0.667785	0.333504	30.139	-0.746632	0.472934	0.709146
PLYA2_00268 1-deoxy-D-xylulose-5-phosphate synthase	M1	1033200000	M	29.9445	PLYA2_00268	P_vs_M	complete	-0.16714	-0.667785	0.333504	30.139	-0.746632	0.472934	0.709146
PLYA2_00268 1-deoxy-D-xylulose-5-phosphate synthase	M2	1223400000	M	30.1882	PLYA2_00268	P_vs_M	complete	-0.16714	-0.667785	0.333504	30.139	-0.746632	0.472934	0.709146
PLYA2_00268 1-deoxy-D-xylulose-5-phosphate synthase	M3	1203700000	M	30.1648	PLYA2_00268	P_vs_M	complete	-0.16714	-0.667785	0.333504	30.139	-0.746632	0.472934	0.709146
PLYA2_00268 1-deoxy-D-xylulose-5-phosphate synthase	M4	1619500000	M	30.5929	PLYA2_00268	P_vs_M	complete	-0.16714	-0.667785	0.333504	30.139	-0.746632	0.472934	0.709146
PLYA2_00269 DoxX	P1	458850000	P	28.7734	PLYA2_00269	P_vs_M	complete	0.762106	0.438861	1.08535	28.6218	5.27276	0.000395197	0.0267124
PLYA2_00269 DoxX	P2	541140000	P	29.0114	PLYA2_00269	P_vs_M	complete	0.762106	0.438861	1.08535	28.6218	5.27276	0.000395197	0.0267124
PLYA2_00269 DoxX	P3	558430000	P	29.0568	PLYA2_00269	P_vs_M	complete	0.762106	0.438861	1.08535	28.6218	5.27276	0.000395197	0.0267124
PLYA2_00269 DoxX	P4	603840000	P	29.1696	PLYA2_00269	P_vs_M	complete	0.762106	0.438861	1.08535	28.6218	5.27276	0.000395197	0.0267124
PLYA2_00269 DoxX	M1	312180000	M	28.2178	PLYA2_00269	P_vs_M	complete	0.762106	0.438861	1.08535	28.6218	5.27276	0.000395197	0.0267124
PLYA2_00269 DoxX	M2	309800000	M	28.2068	PLYA2_00269	P_vs_M	complete	0.762106	0.438861	1.08535	28.6218	5.27276	0.000395197	0.0267124
PLYA2_00269 DoxX	M3	287320000	M	28.0981	PLYA2_00269	P_vs_M	complete	0.762106	0.438861	1.08535	28.6218	5.27276	0.000395197	0.0267124
PLYA2_00269 DoxX	M4	364210000	M	28.4402	PLYA2_00269	P_vs_M	complete	0.762106	0.438861	1.08535	28.6218	5.27276	0.000395197	0.0267124
PLYA2_00270 putative protein YqeN	P1	129230000	P	26.9454	PLYA2_00270	P_vs_M	complete	0.270858	-0.109868	0.651585	26.8502	1.59105	0.143516	0.382979
PLYA2_00270 putative protein YqeN	P2	131050000	P	26.9655	PLYA2_00270	P_vs_M	complete	0.270858	-0.109868	0.651585	26.8502	1.59105	0.143516	0.382979
PLYA2_00270 putative protein YqeN	P3	136220000	P	27.0214	PLYA2_00270	P_vs_M	complete	0.270858	-0.109868	0.651585	26.8502	1.59105	0.143516	0.382979
PLYA2_00270 putative protein YqeN	P4	135170000	P	27.0102	PLYA2_00270	P_vs_M	complete	0.270858	-0.109868	0.651585	26.8502	1.59105	0.143516	0.382979
PLYA2_00270 putative protein YqeN	M1	87526000	M	26.3832	PLYA2_00270	P_vs_M	complete	0.270858	-0.109868	0.651585	26.8502	1.59105	0.143516	0.382979
PLYA2_00270 putative protein YqeN	M2	141170000	M	27.0729	PLYA2_00270	P_vs_M	complete	0.270858	-0.109868	0.651585	26.8502	1.59105	0.143516	0.382979
PLYA2_00270 putative protein YqeN	M3	96755000	M	26.5278	PLYA2_00270	P_vs_M	complete	0.270858	-0.109868	0.651585	26.8502	1.59105	0.143516	0.382979
PLYA2_00270 putative protein YqeN	M4	123090000	M	26.8751	PLYA2_00270	P_vs_M	complete	0.270858	-0.109868	0.651585	26.8502	1.59105	0.143516	0.382979
PLYA2_00272 Glycosyl transferase family 2	P2	28600000	P	24.7695	PLYA2_00272	P_vs_M	MAR	0.450481	0.00904149	0.89192	24.6267	2.43253	0.0466011	0.224018
PLYA2_00272 Glycosyl transferase family 2	P3	28090000	P	24.7436	PLYA2_00272	P_vs_M	MAR	0.450481	0.00904149	0.89192	24.6267	2.43253	0.0466011	0.224018
PLYA2_00272 Glycosyl transferase family 2	P4	31475000	P	24.9077	PLYA2_00272	P_vs_M	MAR	0.450481	0.00904149	0.89192	24.6267	2.43253	0.0466011	0.224018
PLYA2_00272 Glycosyl transferase family 2	M1	21578000	M	24.3631	PLYA2_00272	P_vs_M	MAR	0.450481	0.00904149	0.89192	24.6267	2.43253	0.0466011	0.224018
PLYA2_00272 Glycosyl transferase family 2	M3	21381000	M	24.3498	PLYA2_00272	P_vs_M	MAR	0.450481	0.00904149	0.89192	24.6267	2.43253	0.0466011	0.224018
PLYA2_00273 Peptidoglycan-associated lipoprotein	P1	3747300000	P	31.8032	PLYA2_00273	P_vs_M	complete	0.32933	-0.157176	0.815835	31.6385	1.5139	0.161824	0.411724
PLYA2_00273 Peptidoglycan-associated lipoprotein	P2	5081800000	P	32.2427	PLYA2_00273	P_vs_M	complete	0.32933	-0.157176	0.815835	31.6385	1.5139	0.161824	0.411724
PLYA2_00273 Peptidoglycan-associated lipoprotein	P3	3078300000	P	31.5195	PLYA2_00273	P_vs_M	complete	0.32933	-0.157176	0.815835	31.6385	1.5139	0.161824	0.411724
PLYA2_00273 Peptidoglycan-associated lipoprotein	P4	3363100000	P	31.6471	PLYA2_00273	P_vs_M	complete	0.32933	-0.157176	0.815835	31.6385	1.5139	0.161824	0.411724
PLYA2_00273 Peptidoglycan-associated lipoprotein	M1	2811200000	M	31.3885	PLYA2_00273	P_vs_M	complete	0.32933	-0.157176	0.815835	31.6385	1.5139	0.161824	0.411724
PLYA2_00273 Peptidoglycan-associated lipoprotein	M2	3483400000	M	31.6978	PLYA2_00273	P_vs_M	complete	0.32933	-0.157176	0.815835	31.6385	1.5139	0.161824	0.411724
PLYA2_00273 Peptidoglycan-associated lipoprotein	M3	3708700000	M	31.7883	PLYA2_00273	P_vs_M	complete	0.32933	-0.157176	0.815835	31.6385	1.5139	0.161824	0.411724
PLYA2_00273 Peptidoglycan-associated lipoprotein	M4	2178300000	M	31.0206	PLYA2_00273	P_vs_M	complete	0.32933	-0.157176	0.815835	31.6385	1.5139	0.161824	0.411724
PLYA2_00274 putative protein YciO	P1	124030000	P	26.8861	PLYA2_00274	P_vs_M	complete	0.635431	0.21098	1.05988	26.8897	3.34807	0.0076675	0.0891286
PLYA2_00274 putative protein YciO	P2	198100000	P	27.5617	PLYA2_00274	P_vs_M	complete	0.635431	0.21098	1.05988	26.8897	3.34807	0.0076675	0.0891286
PLYA2_00274 putative protein YciO	P3	150520000	P	27.1654	PLYA2_00274	P_vs_M	complete	0.635431	0.21098	1.05988	26.8897	3.34807	0.0076675	0.0891286
PLYA2_00274 putative protein YciO	P4	155970000	P	27.2167	PLYA2_00274	P_vs_M	complete	0.635431	0.21098	1.05988	26.8897	3.34807	0.0076675	0.0891286
PLYA2_00274 putative protein YciO	M1	104940000	M	26.645	PLYA2_00274	P_vs_M	complete	0.635431	0.21098	1.05988	26.8897	3.34807	0.0076675	0.0891286
PLYA2_00274 putative protein YciO	M2	125770000	M	26.9062	PLYA2_00274	P_vs_M	complete	0.635431	0.21098	1.05988	26.8897	3.34807	0.0076675	0.0891286
PLYA2_00274 putative protein YciO	M3	90830000	M	26.4367	PLYA2_00274	P_vs_M	complete	0.635431	0.21098	1.05988	26.8897	3.34807	0.0076675	0.0891286
PLYA2_00274 putative protein YciO	M4	82635000	M	26.3002	PLYA2_00274	P_vs_M	complete	0.635431	0.21098	1.05988	26.8897	3.34807	0.0076675	0.0891286
PLYA2_00276 ATP-dependent DNA helicase PcrA	P1	329220000	P	28.2945	PLYA2_00276	P_vs_M	complete	-0.303305	-0.730211	0.123602	28.2876	-1.58892	0.143996	0.383584
PLYA2_00276 ATP-dependent DNA helicase PcrA	P2	260330000	P	27.9558	PLYA2_00276	P_vs_M	complete	-0.303305	-0.730211	0.123602	28.2876	-1.58892	0.143996	0.383584
PLYA2_00276 ATP-dependent DNA helicase PcrA	P3	279350000	P	28.0575	PLYA2_00276	P_vs_M	complete	-0.303305	-0.730211	0.123602	28.2876	-1.58892	0.143996	0.383584
PLYA2_00276 ATP-dependent DNA helicase PcrA	P4	316180000	P	28.2362	PLYA2_00276	P_vs_M	complete	-0.303305	-0.730211	0.123602	28.2876	-1.58892	0.143996	0.383584
PLYA2_00276 ATP-dependent DNA helicase PcrA	M1	292770000	M	28.1252	PLYA2_00276	P_vs_M	complete	-0.303305	-0.730211	0.123602	28.2876	-1.58892	0.143996	0.383584
PLYA2_00276 ATP-dependent DNA helicase PcrA	M2	359350000	M	28.4208	PLYA2_00276	P_vs_M	complete	-0.303305	-0.730211	0.123602	28.2876	-1.58892	0.143996	0.383584
PLYA2_00276 ATP-dependent DNA helicase PcrA	M3	324590000	M	28.274	PLYA2_00276	P_vs_M	complete	-0.303305	-0.730211	0.123602	28.2876	-1.58892	0.143996	0.383584
PLYA2_00276 ATP-dependent DNA helicase PcrA	M4	513960000	M	28.9371	PLYA2_00276	P_vs_M	complete	-0.303305	-0.730211	0.123602	28.2876	-1.58892	0.143996	0.383584
PLYA2_00278 N-acetylcysteine deacetylase	P1	176350000	P	27.3939	PLYA2_00278	P_vs_M	complete	-0.06292	-0.412954	0.287114	27.1753	-0.402006	0.696365	0.848061
PLYA2_00278 N-acetylcysteine deacetylase	P2	158640000	P	27.2412	PLYA2_00278	P_vs_M	complete	-0.06292	-0.412954	0.287114	27.1753	-0.402006	0.696365	0.848061
PLYA2_00278 N-acetylcysteine deacetylase	P3	130870000	P	26.9636	PLYA2_00278	P_vs_M	complete	-0.06292	-0.412954	0.287114	27.1753	-0.402006	0.696365	0.848061
PLYA2_00278 N-acetylcysteine deacetylase	P4	132080000	P	26.9768	PLYA2_00278	P_vs_M	complete	-0.06292	-0.412954	0.287114	27.1753	-0.402006	0.696365	0.848061
PLYA2_00278 N-acetylcysteine deacetylase	M1	153030000	M	27.1892	PLYA2_00278	P_vs_M	complete	-0.06292	-0.412954	0.287114	27.1753	-0.402006	0.696365	0.848061
PLYA2_00278 N-acetylcysteine deacetylase	M2	183010000	M	27.4473	PLYA2_00278	P_vs_M	complete	-0.06292	-0.412954	0.287114	27.1753	-0.402006	0.696365	0.848061
PLYA2_00278 N-acetylcysteine deacetylase	M3	143400000	M	27.0955	PLYA2_00278	P_vs_M	complete	-0.06292	-0.412954	0.287114	27.1753	-0.402006	0.696365	0.848061
PLYA2_00278 N-acetylcysteine deacetylase	M4	143360000	M	27.0951	PLYA2_00278	P_vs_M	complete	-0.06292	-0.412954	0.287114	27.1753	-0.402006	0.696365	0.848061
PLYA2_00279 hypothetical protein	P1	629310000	P	29.2292	PLYA2_00279	P_vs_M	complete	0.396989	-0.232274	1.02625	29.0769	1.41091	0.189422	0.444337
PLYA2_00279 hypothetical protein	P2	792980000	P	29.5627	PLYA2_00279	P_vs_M	complete	0.396989	-0.232274	1.02625	29.0769	1.41091	0.189422	0.444337
PLYA2_00279 hypothetical protein	P3	832540000	P	29.6329	PLYA2_00279	P_vs_M	complete	0.396989	-0.232274	1.02625	29.0769	1.41091	0.189422	0.444337
PLYA2_00279 hypothetical protein	P4	429100000	P	28.6767	PLYA2_00279	P_vs_M	complete	0.396989	-0.232274	1.02625	29.0769	1.41091	0.189422	0.444337
PLYA2_00279 hypothetical protein	M1	604220000	M	29.1705	PLYA2_00279	P_vs_M	complete	0.396989	-0.232274	1.02625	29.0769	1.41091	0.189422	0.444337
PLYA2_00279 hypothetical protein	M2	712590000	M	29.4085	PLYA2_00279	P_vs_M	complete	0.396989	-0.232274	1.02625	29.0769	1.41091	0.189422	0.444337
PLYA2_00279 hypothetical protein	M3	383600000	M	28.515	PLYA2_00279	P_vs_M	complete	0.396989	-0.232274	1.02625	29.0769	1.41091	0.189422	0.444337
PLYA2_00279 hypothetical protein	M4	359050000	M	28.4196	PLYA2_00279	P_vs_M	complete	0.396989	-0.232274	1.02625	29.0769	1.41091	0.189422	0.444337
PLYA2_00280 Undecaprenyl phosphate-alpha-4-amino-4-deoxy-L-arabinose arabinosyl transferase	P1	61926000	P	25.884	PLYA2_00280	P_vs_M	MAR	0.711645	0.263244	1.16005	25.5422	3.68184	0.00658006	0.0822508
PLYA2_00280 Undecaprenyl phosphate-alpha-4-amino-4-deoxy-L-arabinose arabinosyl transferase	P2	48592000	P	25.5342	PLYA2_00280	P_vs_M	MAR	0.711645	0.263244	1.16005	25.5422	3.68184	0.00658006	0.0822508
PLYA2_00280 Undecaprenyl phosphate-alpha-4-amino-4-deoxy-L-arabinose arabinosyl transferase	P3	65408000	P	25.963	PLYA2_00280	P_vs_M	MAR	0.711645	0.263244	1.16005	25.5422	3.68184	0.00658006	0.0822508
PLYA2_00280 Undecaprenyl phosphate-alpha-4-amino-4-deoxy-L-arabinose arabinosyl transferase	P4	55908000	P	25.7366	PLYA2_00280	P_vs_M	MAR	0.711645	0.263244	1.16005	25.5422	3.68184	0.00658006	0.0822508
PLYA2_00280 Undecaprenyl phosphate-alpha-4-amino-4-deoxy-L-arabinose arabinosyl transferase	M1	37502000	M	25.1605	PLYA2_00280	P_vs_M	MAR	0.711645	0.263244	1.16005	25.5422	3.68184	0.00658006	0.0822508
PLYA2_00280 Undecaprenyl phosphate-alpha-4-amino-4-deoxy-L-arabinose arabinosyl transferase	M2	32981000	M	24.9751	PLYA2_00280	P_vs_M	MAR	0.711645	0.263244	1.16005	25.5422	3.68184	0.00658006	0.0822508
PLYA2_00282 hypothetical protein	P1	743060000	P	29.4689	PLYA2_00282	P_vs_M	complete	-0.64785	-1.07861	-0.217088	29.7537	-3.3635	0.00747364	0.087432
PLYA2_00282 hypothetical protein	P2	968590000	P	29.8513	PLYA2_00282	P_vs_M	complete	-0.64785	-1.07861	-0.217088	29.7537	-3.3635	0.00747364	0.087432
PLYA2_00282 hypothetical protein	P3	620800000	P	29.2096	PLYA2_00282	P_vs_M	complete	-0.64785	-1.07861	-0.217088	29.7537	-3.3635	0.00747364	0.087432
PLYA2_00282 hypothetical protein	P4	612200000	P	29.1894	PLYA2_00282	P_vs_M	complete	-0.64785	-1.07861	-0.217088	29.7537	-3.3635	0.00747364	0.087432
PLYA2_00282 hypothetical protein	M1	1312100000	M	30.2892	PLYA2_00282	P_vs_M	complete	-0.64785	-1.07861	-0.217088	29.7537	-3.3635	0.00747364	0.087432
PLYA2_00282 hypothetical protein	M2	1305300000	M	30.2817	PLYA2_00282	P_vs_M	complete	-0.64785	-1.07861	-0.217088	29.7537	-3.3635	0.00747364	0.087432
PLYA2_00282 hypothetical protein	M3	1005300000	M	29.905	PLYA2_00282	P_vs_M	complete	-0.64785	-1.07861	-0.217088	29.7537	-3.3635	0.00747364	0.087432
PLYA2_00282 hypothetical protein	M4	957470000	M	29.8347	PLYA2_00282	P_vs_M	complete	-0.64785	-1.07861	-0.217088	29.7537	-3.3635	0.00747364	0.087432
PLYA2_00283 hypothetical protein	P1	1560000000	P	30.5389	PLYA2_00283	P_vs_M	complete	0.677346	0.0929772	1.26172	30.4417	2.59226	0.0273971	0.168495
PLYA2_00283 hypothetical protein	P2	1958900000	P	30.8674	PLYA2_00283	P_vs_M	complete	0.677346	0.0929772	1.26172	30.4417	2.59226	0.0273971	0.168495
PLYA2_00283 hypothetical protein	P3	2057300000	P	30.9381	PLYA2_00283	P_vs_M	complete	0.677346	0.0929772	1.26172	30.4417	2.59226	0.0273971	0.168495
PLYA2_00283 hypothetical protein	P4	1840000000	P	30.7771	PLYA2_00283	P_vs_M	complete	0.677346	0.0929772	1.26172	30.4417	2.59226	0.0273971	0.168495
PLYA2_00283 hypothetical protein	M1	1869100000	M	30.7997	PLYA2_00283	P_vs_M	complete	0.677346	0.0929772	1.26172	30.4417	2.59226	0.0273971	0.168495
PLYA2_00283 hypothetical protein	M2	849830000	M	29.6626	PLYA2_00283	P_vs_M	complete	0.677346	0.0929772	1.26172	30.4417	2.59226	0.0273971	0.168495
PLYA2_00283 hypothetical protein	M3	1357900000	M	30.3387	PLYA2_00283	P_vs_M	complete	0.677346	0.0929772	1.26172	30.4417	2.59226	0.0273971	0.168495
PLYA2_00283 hypothetical protein	M4	820000000	M	29.611	PLYA2_00283	P_vs_M	complete	0.677346	0.0929772	1.26172	30.4417	2.59226	0.0273971	0.168495
PLYA2_00284 Patatin-like phospholipase	P1	50103000	P	25.5784	PLYA2_00284	P_vs_M	complete	0.386313	-0.121344	0.893969	25.2031	1.70186	0.120444	0.354829
PLYA2_00284 Patatin-like phospholipase	P2	34064000	P	25.0217	PLYA2_00284	P_vs_M	complete	0.386313	-0.121344	0.893969	25.2031	1.70186	0.120444	0.354829
PLYA2_00284 Patatin-like phospholipase	P3	48271000	P	25.5247	PLYA2_00284	P_vs_M	complete	0.386313	-0.121344	0.893969	25.2031	1.70186	0.120444	0.354829
PLYA2_00284 Patatin-like phospholipase	P4	46169000	P	25.4604	PLYA2_00284	P_vs_M	complete	0.386313	-0.121344	0.893969	25.2031	1.70186	0.120444	0.354829
PLYA2_00284 Patatin-like phospholipase	M1	50541000	M	25.591	PLYA2_00284	P_vs_M	complete	0.386313	-0.121344	0.893969	25.2031	1.70186	0.120444	0.354829
PLYA2_00284 Patatin-like phospholipase	M2	33277000	M	24.988	PLYA2_00284	P_vs_M	complete	0.386313	-0.121344	0.893969	25.2031	1.70186	0.120444	0.354829
PLYA2_00284 Patatin-like phospholipase	M3	24857000	M	24.5671	PLYA2_00284	P_vs_M	complete	0.386313	-0.121344	0.893969	25.2031	1.70186	0.120444	0.354829
PLYA2_00284 Patatin-like phospholipase	M4	31174000	M	24.8938	PLYA2_00284	P_vs_M	complete	0.386313	-0.121344	0.893969	25.2031	1.70186	0.120444	0.354829
PLYA2_00286 Peptidase family M1 domain protein	P1	114990000	P	26.7769	PLYA2_00286	P_vs_M	MAR	0.436857	-0.163314	1.03703	26.9635	1.65428	0.133487	0.37479
PLYA2_00286 Peptidase family M1 domain protein	P2	234660000	P	27.806	PLYA2_00286	P_vs_M	MAR	0.436857	-0.163314	1.03703	26.9635	1.65428	0.133487	0.37479
PLYA2_00286 Peptidase family M1 domain protein	P3	145680000	P	27.1182	PLYA2_00286	P_vs_M	MAR	0.436857	-0.163314	1.03703	26.9635	1.65428	0.133487	0.37479
PLYA2_00286 Peptidase family M1 domain protein	P4	125380000	P	26.9017	PLYA2_00286	P_vs_M	MAR	0.436857	-0.163314	1.03703	26.9635	1.65428	0.133487	0.37479
PLYA2_00286 Peptidase family M1 domain protein	M1	88466000	M	26.3986	PLYA2_00286	P_vs_M	MAR	0.436857	-0.163314	1.03703	26.9635	1.65428	0.133487	0.37479
PLYA2_00286 Peptidase family M1 domain protein	M2	125070000	M	26.8982	PLYA2_00286	P_vs_M	MAR	0.436857	-0.163314	1.03703	26.9635	1.65428	0.133487	0.37479
PLYA2_00286 Peptidase family M1 domain protein	M3	120530000	M	26.8448	PLYA2_00286	P_vs_M	MAR	0.436857	-0.163314	1.03703	26.9635	1.65428	0.133487	0.37479
PLYA2_00287 ATP-dependent DNA helicase RecG	P1	56600000	P	25.7543	PLYA2_00287	P_vs_M	MAR	0.227333	-0.316027	0.770692	25.4706	0.970605	0.361117	0.623498
PLYA2_00287 ATP-dependent DNA helicase RecG	P2	51752000	P	25.6251	PLYA2_00287	P_vs_M	MAR	0.227333	-0.316027	0.770692	25.4706	0.970605	0.361117	0.623498
PLYA2_00287 ATP-dependent DNA helicase RecG	P3	51619000	P	25.6214	PLYA2_00287	P_vs_M	MAR	0.227333	-0.316027	0.770692	25.4706	0.970605	0.361117	0.623498
PLYA2_00287 ATP-dependent DNA helicase RecG	P4	38138000	P	25.1847	PLYA2_00287	P_vs_M	MAR	0.227333	-0.316027	0.770692	25.4706	0.970605	0.361117	0.623498
PLYA2_00287 ATP-dependent DNA helicase RecG	M1	49548000	M	25.5623	PLYA2_00287	P_vs_M	MAR	0.227333	-0.316027	0.770692	25.4706	0.970605	0.361117	0.623498
PLYA2_00287 ATP-dependent DNA helicase RecG	M3	35364000	M	25.0758	PLYA2_00287	P_vs_M	MAR	0.227333	-0.316027	0.770692	25.4706	0.970605	0.361117	0.623498
PLYA2_00288 3-isopropylmalate dehydratase large subunit	P1	266880000	P	27.9916	PLYA2_00288	P_vs_M	complete	0.0471603	-0.277604	0.371925	27.9599	0.32476	0.752235	0.874254
PLYA2_00288 3-isopropylmalate dehydratase large subunit	P2	303970000	P	28.1794	PLYA2_00288	P_vs_M	complete	0.0471603	-0.277604	0.371925	27.9599	0.32476	0.752235	0.874254
PLYA2_00288 3-isopropylmalate dehydratase large subunit	P3	237600000	P	27.824	PLYA2_00288	P_vs_M	complete	0.0471603	-0.277604	0.371925	27.9599	0.32476	0.752235	0.874254
PLYA2_00288 3-isopropylmalate dehydratase large subunit	P4	257340000	P	27.9391	PLYA2_00288	P_vs_M	complete	0.0471603	-0.277604	0.371925	27.9599	0.32476	0.752235	0.874254
PLYA2_00288 3-isopropylmalate dehydratase large subunit	M1	245340000	M	27.8702	PLYA2_00288	P_vs_M	complete	0.0471603	-0.277604	0.371925	27.9599	0.32476	0.752235	0.874254
PLYA2_00288 3-isopropylmalate dehydratase large subunit	M2	288810000	M	28.1055	PLYA2_00288	P_vs_M	complete	0.0471603	-0.277604	0.371925	27.9599	0.32476	0.752235	0.874254
PLYA2_00288 3-isopropylmalate dehydratase large subunit	M3	274960000	M	28.0346	PLYA2_00288	P_vs_M	complete	0.0471603	-0.277604	0.371925	27.9599	0.32476	0.752235	0.874254
PLYA2_00288 3-isopropylmalate dehydratase large subunit	M4	223390000	M	27.735	PLYA2_00288	P_vs_M	complete	0.0471603	-0.277604	0.371925	27.9599	0.32476	0.752235	0.874254
PLYA2_00289 3-isopropylmalate dehydratase small subunit 1	P1	189390000	P	27.4968	PLYA2_00289	P_vs_M	complete	0.510457	-0.0595154	1.08043	27.3553	2.0029	0.0738114	0.281223
PLYA2_00289 3-isopropylmalate dehydratase small subunit 1	P2	242120000	P	27.8511	PLYA2_00289	P_vs_M	complete	0.510457	-0.0595154	1.08043	27.3553	2.0029	0.0738114	0.281223
PLYA2_00289 3-isopropylmalate dehydratase small subunit 1	P3	175720000	P	27.3887	PLYA2_00289	P_vs_M	complete	0.510457	-0.0595154	1.08043	27.3553	2.0029	0.0738114	0.281223
PLYA2_00289 3-isopropylmalate dehydratase small subunit 1	P4	218840000	P	27.7053	PLYA2_00289	P_vs_M	complete	0.510457	-0.0595154	1.08043	27.3553	2.0029	0.0738114	0.281223
PLYA2_00289 3-isopropylmalate dehydratase small subunit 1	M1	158520000	M	27.2401	PLYA2_00289	P_vs_M	complete	0.510457	-0.0595154	1.08043	27.3553	2.0029	0.0738114	0.281223
PLYA2_00289 3-isopropylmalate dehydratase small subunit 1	M2	127170000	M	26.9222	PLYA2_00289	P_vs_M	complete	0.510457	-0.0595154	1.08043	27.3553	2.0029	0.0738114	0.281223
PLYA2_00289 3-isopropylmalate dehydratase small subunit 1	M3	227300000	M	27.76	PLYA2_00289	P_vs_M	complete	0.510457	-0.0595154	1.08043	27.3553	2.0029	0.0738114	0.281223
PLYA2_00289 3-isopropylmalate dehydratase small subunit 1	M4	93458000	M	26.4778	PLYA2_00289	P_vs_M	complete	0.510457	-0.0595154	1.08043	27.3553	2.0029	0.0738114	0.281223
PLYA2_00291 3-isopropylmalate dehydrogenase	P1	126260000	P	26.9118	PLYA2_00291	P_vs_M	complete	-0.380471	-0.838047	0.0771056	27.5662	-1.85957	0.0933927	0.313095
PLYA2_00291 3-isopropylmalate dehydrogenase	P2	218080000	P	27.7003	PLYA2_00291	P_vs_M	complete	-0.380471	-0.838047	0.0771056	27.5662	-1.85957	0.0933927	0.313095
PLYA2_00291 3-isopropylmalate dehydrogenase	P3	174790000	P	27.381	PLYA2_00291	P_vs_M	complete	-0.380471	-0.838047	0.0771056	27.5662	-1.85957	0.0933927	0.313095
PLYA2_00291 3-isopropylmalate dehydrogenase	P4	191250000	P	27.5109	PLYA2_00291	P_vs_M	complete	-0.380471	-0.838047	0.0771056	27.5662	-1.85957	0.0933927	0.313095
PLYA2_00291 3-isopropylmalate dehydrogenase	M1	255560000	M	27.9291	PLYA2_00291	P_vs_M	complete	-0.380471	-0.838047	0.0771056	27.5662	-1.85957	0.0933927	0.313095
PLYA2_00291 3-isopropylmalate dehydrogenase	M2	174430000	M	27.3781	PLYA2_00291	P_vs_M	complete	-0.380471	-0.838047	0.0771056	27.5662	-1.85957	0.0933927	0.313095
PLYA2_00291 3-isopropylmalate dehydrogenase	M3	227010000	M	27.7582	PLYA2_00291	P_vs_M	complete	-0.380471	-0.838047	0.0771056	27.5662	-1.85957	0.0933927	0.313095
PLYA2_00291 3-isopropylmalate dehydrogenase	M4	261200000	M	27.9606	PLYA2_00291	P_vs_M	complete	-0.380471	-0.838047	0.0771056	27.5662	-1.85957	0.0933927	0.313095
PLYA2_00296 NADP-dependent glyceraldehyde-3-phosphate dehydrogenase	P1	419650000	P	28.6446	PLYA2_00296	P_vs_M	complete	0.320134	0.0137318	0.626537	28.3343	2.33665	0.042234	0.214103
PLYA2_00296 NADP-dependent glyceraldehyde-3-phosphate dehydrogenase	P2	358550000	P	28.4176	PLYA2_00296	P_vs_M	complete	0.320134	0.0137318	0.626537	28.3343	2.33665	0.042234	0.214103
PLYA2_00296 NADP-dependent glyceraldehyde-3-phosphate dehydrogenase	P3	335300000	P	28.3209	PLYA2_00296	P_vs_M	complete	0.320134	0.0137318	0.626537	28.3343	2.33665	0.042234	0.214103
PLYA2_00296 NADP-dependent glyceraldehyde-3-phosphate dehydrogenase	P4	405290000	P	28.5944	PLYA2_00296	P_vs_M	complete	0.320134	0.0137318	0.626537	28.3343	2.33665	0.042234	0.214103
PLYA2_00296 NADP-dependent glyceraldehyde-3-phosphate dehydrogenase	M1	298740000	M	28.1543	PLYA2_00296	P_vs_M	complete	0.320134	0.0137318	0.626537	28.3343	2.33665	0.042234	0.214103
PLYA2_00296 NADP-dependent glyceraldehyde-3-phosphate dehydrogenase	M2	280340000	M	28.0626	PLYA2_00296	P_vs_M	complete	0.320134	0.0137318	0.626537	28.3343	2.33665	0.042234	0.214103
PLYA2_00296 NADP-dependent glyceraldehyde-3-phosphate dehydrogenase	M3	299240000	M	28.1567	PLYA2_00296	P_vs_M	complete	0.320134	0.0137318	0.626537	28.3343	2.33665	0.042234	0.214103
PLYA2_00296 NADP-dependent glyceraldehyde-3-phosphate dehydrogenase	M4	335860000	M	28.3233	PLYA2_00296	P_vs_M	complete	0.320134	0.0137318	0.626537	28.3343	2.33665	0.042234	0.214103
PLYA2_00298 Ketol-acid reductoisomerase (NADP(+))	P1	211610000	P	27.6568	PLYA2_00298	P_vs_M	complete	0.43353	-0.153811	1.02087	27.5759	1.65076	0.130634	0.369624
PLYA2_00298 Ketol-acid reductoisomerase (NADP(+))	P2	393700000	P	28.5525	PLYA2_00298	P_vs_M	complete	0.43353	-0.153811	1.02087	27.5759	1.65076	0.130634	0.369624
PLYA2_00298 Ketol-acid reductoisomerase (NADP(+))	P3	145280000	P	27.1143	PLYA2_00298	P_vs_M	complete	0.43353	-0.153811	1.02087	27.5759	1.65076	0.130634	0.369624
PLYA2_00298 Ketol-acid reductoisomerase (NADP(+))	P4	241420000	P	27.847	PLYA2_00298	P_vs_M	complete	0.43353	-0.153811	1.02087	27.5759	1.65076	0.130634	0.369624
PLYA2_00298 Ketol-acid reductoisomerase (NADP(+))	M1	174430000	M	27.3781	PLYA2_00298	P_vs_M	complete	0.43353	-0.153811	1.02087	27.5759	1.65076	0.130634	0.369624
PLYA2_00298 Ketol-acid reductoisomerase (NADP(+))	M2	186200000	M	27.4723	PLYA2_00298	P_vs_M	complete	0.43353	-0.153811	1.02087	27.5759	1.65076	0.130634	0.369624
PLYA2_00298 Ketol-acid reductoisomerase (NADP(+))	M3	162960000	M	27.2799	PLYA2_00298	P_vs_M	complete	0.43353	-0.153811	1.02087	27.5759	1.65076	0.130634	0.369624
PLYA2_00298 Ketol-acid reductoisomerase (NADP(+))	M4	165950000	M	27.3062	PLYA2_00298	P_vs_M	complete	0.43353	-0.153811	1.02087	27.5759	1.65076	0.130634	0.369624
PLYA2_00300 Acetolactate synthase large subunit	P1	71052000	P	26.0824	PLYA2_00300	P_vs_M	MAR	0.329662	-0.163224	0.822549	25.9594	1.52008	0.163831	0.413543
PLYA2_00300 Acetolactate synthase large subunit	P2	95098000	P	26.5029	PLYA2_00300	P_vs_M	MAR	0.329662	-0.163224	0.822549	25.9594	1.52008	0.163831	0.413543
PLYA2_00300 Acetolactate synthase large subunit	P3	56205000	P	25.7442	PLYA2_00300	P_vs_M	MAR	0.329662	-0.163224	0.822549	25.9594	1.52008	0.163831	0.413543
PLYA2_00300 Acetolactate synthase large subunit	P4	70609000	P	26.0733	PLYA2_00300	P_vs_M	MAR	0.329662	-0.163224	0.822549	25.9594	1.52008	0.163831	0.413543
PLYA2_00300 Acetolactate synthase large subunit	M1	70243000	M	26.0659	PLYA2_00300	P_vs_M	MAR	0.329662	-0.163224	0.822549	25.9594	1.52008	0.163831	0.413543
PLYA2_00300 Acetolactate synthase large subunit	M2	48042000	M	25.5178	PLYA2_00300	P_vs_M	MAR	0.329662	-0.163224	0.822549	25.9594	1.52008	0.163831	0.413543
PLYA2_00300 Acetolactate synthase large subunit	M3	55635000	M	25.7295	PLYA2_00300	P_vs_M	MAR	0.329662	-0.163224	0.822549	25.9594	1.52008	0.163831	0.413543
PLYA2_00301 Dihydroxy-acid dehydratase	P1	536520000	P	28.9991	PLYA2_00301	P_vs_M	complete	0.947706	0.26308	1.63233	27.514	3.09581	0.0116878	0.109244
PLYA2_00301 Dihydroxy-acid dehydratase	P2	199510000	P	27.5719	PLYA2_00301	P_vs_M	complete	0.947706	0.26308	1.63233	27.514	3.09581	0.0116878	0.109244
PLYA2_00301 Dihydroxy-acid dehydratase	P3	209050000	P	27.6393	PLYA2_00301	P_vs_M	complete	0.947706	0.26308	1.63233	27.514	3.09581	0.0116878	0.109244
PLYA2_00301 Dihydroxy-acid dehydratase	P4	224380000	P	27.7414	PLYA2_00301	P_vs_M	complete	0.947706	0.26308	1.63233	27.514	3.09581	0.0116878	0.109244
PLYA2_00301 Dihydroxy-acid dehydratase	M1	148080000	M	27.1418	PLYA2_00301	P_vs_M	complete	0.947706	0.26308	1.63233	27.514	3.09581	0.0116878	0.109244
PLYA2_00301 Dihydroxy-acid dehydratase	M2	115610000	M	26.7847	PLYA2_00301	P_vs_M	complete	0.947706	0.26308	1.63233	27.514	3.09581	0.0116878	0.109244
PLYA2_00301 Dihydroxy-acid dehydratase	M3	169660000	M	27.3381	PLYA2_00301	P_vs_M	complete	0.947706	0.26308	1.63233	27.514	3.09581	0.0116878	0.109244
PLYA2_00301 Dihydroxy-acid dehydratase	M4	124900000	M	26.8962	PLYA2_00301	P_vs_M	complete	0.947706	0.26308	1.63233	27.514	3.09581	0.0116878	0.109244
PLYA2_00302 hypothetical protein	P1	54076000	P	25.6885	PLYA2_00302	P_vs_M	complete	0.00176433	-0.417575	0.421104	25.75	0.00940954	0.992682	0.996579
PLYA2_00302 hypothetical protein	P2	57113000	P	25.7673	PLYA2_00302	P_vs_M	complete	0.00176433	-0.417575	0.421104	25.75	0.00940954	0.992682	0.996579
PLYA2_00302 hypothetical protein	P3	59537000	P	25.8273	PLYA2_00302	P_vs_M	complete	0.00176433	-0.417575	0.421104	25.75	0.00940954	0.992682	0.996579
PLYA2_00302 hypothetical protein	P4	55294000	P	25.7206	PLYA2_00302	P_vs_M	complete	0.00176433	-0.417575	0.421104	25.75	0.00940954	0.992682	0.996579
PLYA2_00302 hypothetical protein	M1	79305000	M	26.2409	PLYA2_00302	P_vs_M	complete	0.00176433	-0.417575	0.421104	25.75	0.00940954	0.992682	0.996579
PLYA2_00302 hypothetical protein	M2	42659000	M	25.3463	PLYA2_00302	P_vs_M	complete	0.00176433	-0.417575	0.421104	25.75	0.00940954	0.992682	0.996579
PLYA2_00302 hypothetical protein	M3	56415000	M	25.7496	PLYA2_00302	P_vs_M	complete	0.00176433	-0.417575	0.421104	25.75	0.00940954	0.992682	0.996579
PLYA2_00302 hypothetical protein	M4	53012000	M	25.6598	PLYA2_00302	P_vs_M	complete	0.00176433	-0.417575	0.421104	25.75	0.00940954	0.992682	0.996579
PLYA2_00303 hypothetical protein	P1	62589000	P	25.8994	PLYA2_00303	P_vs_M	complete	-0.191116	-0.528031	0.145799	25.9845	-1.26862	0.234075	0.496728
PLYA2_00303 hypothetical protein	P2	57549000	P	25.7783	PLYA2_00303	P_vs_M	complete	-0.191116	-0.528031	0.145799	25.9845	-1.26862	0.234075	0.496728
PLYA2_00303 hypothetical protein	P3	57954000	P	25.7884	PLYA2_00303	P_vs_M	complete	-0.191116	-0.528031	0.145799	25.9845	-1.26862	0.234075	0.496728
PLYA2_00303 hypothetical protein	P4	71421000	P	26.0898	PLYA2_00303	P_vs_M	complete	-0.191116	-0.528031	0.145799	25.9845	-1.26862	0.234075	0.496728
PLYA2_00303 hypothetical protein	M1	73538000	M	26.132	PLYA2_00303	P_vs_M	complete	-0.191116	-0.528031	0.145799	25.9845	-1.26862	0.234075	0.496728
PLYA2_00303 hypothetical protein	M2	84487000	M	26.3322	PLYA2_00303	P_vs_M	complete	-0.191116	-0.528031	0.145799	25.9845	-1.26862	0.234075	0.496728
PLYA2_00303 hypothetical protein	M3	61659000	M	25.8778	PLYA2_00303	P_vs_M	complete	-0.191116	-0.528031	0.145799	25.9845	-1.26862	0.234075	0.496728
PLYA2_00303 hypothetical protein	M4	66111000	M	25.9784	PLYA2_00303	P_vs_M	complete	-0.191116	-0.528031	0.145799	25.9845	-1.26862	0.234075	0.496728
PLYA2_00304 TonB dependent receptor	P1	135930000	P	27.0183	PLYA2_00304	P_vs_M	complete	0.579712	0.124719	1.03471	26.6917	2.84945	0.0177128	0.134132
PLYA2_00304 TonB dependent receptor	P2	125790000	P	26.9064	PLYA2_00304	P_vs_M	complete	0.579712	0.124719	1.03471	26.6917	2.84945	0.0177128	0.134132
PLYA2_00304 TonB dependent receptor	P3	122890000	P	26.8728	PLYA2_00304	P_vs_M	complete	0.579712	0.124719	1.03471	26.6917	2.84945	0.0177128	0.134132
PLYA2_00304 TonB dependent receptor	P4	146760000	P	27.1289	PLYA2_00304	P_vs_M	complete	0.579712	0.124719	1.03471	26.6917	2.84945	0.0177128	0.134132
PLYA2_00304 TonB dependent receptor	M1	94350000	M	26.4915	PLYA2_00304	P_vs_M	complete	0.579712	0.124719	1.03471	26.6917	2.84945	0.0177128	0.134132
PLYA2_00304 TonB dependent receptor	M2	61423000	M	25.8723	PLYA2_00304	P_vs_M	complete	0.579712	0.124719	1.03471	26.6917	2.84945	0.0177128	0.134132
PLYA2_00304 TonB dependent receptor	M3	87241000	M	26.3785	PLYA2_00304	P_vs_M	complete	0.579712	0.124719	1.03471	26.6917	2.84945	0.0177128	0.134132
PLYA2_00304 TonB dependent receptor	M4	122250000	M	26.8653	PLYA2_00304	P_vs_M	complete	0.579712	0.124719	1.03471	26.6917	2.84945	0.0177128	0.134132
PLYA2_00305 hypothetical protein	P2	83009000	P	26.3068	PLYA2_00305	P_vs_M	MAR	0.111136	-0.431145	0.653418	26.3262	0.475443	0.647609	0.814532
PLYA2_00305 hypothetical protein	P3	103830000	P	26.6296	PLYA2_00305	P_vs_M	MAR	0.111136	-0.431145	0.653418	26.3262	0.475443	0.647609	0.814532
PLYA2_00305 hypothetical protein	P4	77569000	P	26.209	PLYA2_00305	P_vs_M	MAR	0.111136	-0.431145	0.653418	26.3262	0.475443	0.647609	0.814532
PLYA2_00305 hypothetical protein	M1	71971000	M	26.1009	PLYA2_00305	P_vs_M	MAR	0.111136	-0.431145	0.653418	26.3262	0.475443	0.647609	0.814532
PLYA2_00305 hypothetical protein	M3	67799000	M	26.0148	PLYA2_00305	P_vs_M	MAR	0.111136	-0.431145	0.653418	26.3262	0.475443	0.647609	0.814532
PLYA2_00305 hypothetical protein	M4	108740000	M	26.6963	PLYA2_00305	P_vs_M	MAR	0.111136	-0.431145	0.653418	26.3262	0.475443	0.647609	0.814532
PLYA2_00306 hypothetical protein	P1	91755000	P	26.4513	PLYA2_00306	P_vs_M	complete	0.0972051	-0.281137	0.475548	26.338	0.57459	0.578605	0.768525
PLYA2_00306 hypothetical protein	P2	108920000	P	26.6987	PLYA2_00306	P_vs_M	complete	0.0972051	-0.281137	0.475548	26.338	0.57459	0.578605	0.768525
PLYA2_00306 hypothetical protein	P3	71047000	P	26.0823	PLYA2_00306	P_vs_M	complete	0.0972051	-0.281137	0.475548	26.338	0.57459	0.578605	0.768525
PLYA2_00306 hypothetical protein	P4	83439000	P	26.3142	PLYA2_00306	P_vs_M	complete	0.0972051	-0.281137	0.475548	26.338	0.57459	0.578605	0.768525
PLYA2_00306 hypothetical protein	M1	98639000	M	26.5557	PLYA2_00306	P_vs_M	complete	0.0972051	-0.281137	0.475548	26.338	0.57459	0.578605	0.768525
PLYA2_00306 hypothetical protein	M2	78808000	M	26.2318	PLYA2_00306	P_vs_M	complete	0.0972051	-0.281137	0.475548	26.338	0.57459	0.578605	0.768525
PLYA2_00306 hypothetical protein	M3	75681000	M	26.1734	PLYA2_00306	P_vs_M	complete	0.0972051	-0.281137	0.475548	26.338	0.57459	0.578605	0.768525
PLYA2_00306 hypothetical protein	M4	76913000	M	26.1967	PLYA2_00306	P_vs_M	complete	0.0972051	-0.281137	0.475548	26.338	0.57459	0.578605	0.768525
PLYA2_00307 GDSL-like Lipase/Acylhydrolase family protein	P1	111120000	P	26.7275	PLYA2_00307	P_vs_M	complete	-0.203525	-0.630359	0.223309	26.6394	-1.06638	0.311986	0.576873
PLYA2_00307 GDSL-like Lipase/Acylhydrolase family protein	P2	97438000	P	26.538	PLYA2_00307	P_vs_M	complete	-0.203525	-0.630359	0.223309	26.6394	-1.06638	0.311986	0.576873
PLYA2_00307 GDSL-like Lipase/Acylhydrolase family protein	P3	72351000	P	26.1085	PLYA2_00307	P_vs_M	complete	-0.203525	-0.630359	0.223309	26.6394	-1.06638	0.311986	0.576873
PLYA2_00307 GDSL-like Lipase/Acylhydrolase family protein	P4	114970000	P	26.7767	PLYA2_00307	P_vs_M	complete	-0.203525	-0.630359	0.223309	26.6394	-1.06638	0.311986	0.576873
PLYA2_00307 GDSL-like Lipase/Acylhydrolase family protein	M1	95902000	M	26.5151	PLYA2_00307	P_vs_M	complete	-0.203525	-0.630359	0.223309	26.6394	-1.06638	0.311986	0.576873
PLYA2_00307 GDSL-like Lipase/Acylhydrolase family protein	M2	137830000	M	27.0383	PLYA2_00307	P_vs_M	complete	-0.203525	-0.630359	0.223309	26.6394	-1.06638	0.311986	0.576873
PLYA2_00307 GDSL-like Lipase/Acylhydrolase family protein	M3	100780000	M	26.5866	PLYA2_00307	P_vs_M	complete	-0.203525	-0.630359	0.223309	26.6394	-1.06638	0.311986	0.576873
PLYA2_00307 GDSL-like Lipase/Acylhydrolase family protein	M4	118870000	M	26.8248	PLYA2_00307	P_vs_M	complete	-0.203525	-0.630359	0.223309	26.6394	-1.06638	0.311986	0.576873
PLYA2_00308 Glycosyl transferase family 2	P1	147110000	P	27.1323	PLYA2_00308	P_vs_M	MAR	0.582938	-0.696676	1.86255	25.7363	1.08592	0.314854	0.580412
PLYA2_00308 Glycosyl transferase family 2	P3	48123000	P	25.5202	PLYA2_00308	P_vs_M	MAR	0.582938	-0.696676	1.86255	25.7363	1.08592	0.314854	0.580412
PLYA2_00308 Glycosyl transferase family 2	P4	40070000	P	25.256	PLYA2_00308	P_vs_M	MAR	0.582938	-0.696676	1.86255	25.7363	1.08592	0.314854	0.580412
PLYA2_00308 Glycosyl transferase family 2	M2	45261000	M	25.4318	PLYA2_00308	P_vs_M	MAR	0.582938	-0.696676	1.86255	25.7363	1.08592	0.314854	0.580412
PLYA2_00308 Glycosyl transferase family 2	M3	42513000	M	25.3414	PLYA2_00308	P_vs_M	MAR	0.582938	-0.696676	1.86255	25.7363	1.08592	0.314854	0.580412
PLYA2_00309 hypothetical protein	P1	489760000	P	28.8675	PLYA2_00309	P_vs_M	complete	0.382903	-0.100998	0.866804	28.3365	1.76965	0.10804	0.33845
PLYA2_00309 hypothetical protein	P2	363600000	P	28.4378	PLYA2_00309	P_vs_M	complete	0.382903	-0.100998	0.866804	28.3365	1.76965	0.10804	0.33845
PLYA2_00309 hypothetical protein	P3	312890000	P	28.2211	PLYA2_00309	P_vs_M	complete	0.382903	-0.100998	0.866804	28.3365	1.76965	0.10804	0.33845
PLYA2_00309 hypothetical protein	P4	402770000	P	28.5854	PLYA2_00309	P_vs_M	complete	0.382903	-0.100998	0.866804	28.3365	1.76965	0.10804	0.33845
PLYA2_00309 hypothetical protein	M1	247760000	M	27.8844	PLYA2_00309	P_vs_M	complete	0.382903	-0.100998	0.866804	28.3365	1.76965	0.10804	0.33845
PLYA2_00309 hypothetical protein	M2	232170000	M	27.7906	PLYA2_00309	P_vs_M	complete	0.382903	-0.100998	0.866804	28.3365	1.76965	0.10804	0.33845
PLYA2_00309 hypothetical protein	M3	408220000	M	28.6048	PLYA2_00309	P_vs_M	complete	0.382903	-0.100998	0.866804	28.3365	1.76965	0.10804	0.33845
PLYA2_00309 hypothetical protein	M4	330570000	M	28.3004	PLYA2_00309	P_vs_M	complete	0.382903	-0.100998	0.866804	28.3365	1.76965	0.10804	0.33845
PLYA2_00310 Dihydroorotase	P1	404270000	P	28.5907	PLYA2_00310	P_vs_M	complete	0.18135	-0.218495	0.581196	28.4737	1.01433	0.334973	0.600517
PLYA2_00310 Dihydroorotase	P2	357670000	P	28.4141	PLYA2_00310	P_vs_M	complete	0.18135	-0.218495	0.581196	28.4737	1.01433	0.334973	0.600517
PLYA2_00310 Dihydroorotase	P3	409700000	P	28.61	PLYA2_00310	P_vs_M	complete	0.18135	-0.218495	0.581196	28.4737	1.01433	0.334973	0.600517
PLYA2_00310 Dihydroorotase	P4	419140000	P	28.6429	PLYA2_00310	P_vs_M	complete	0.18135	-0.218495	0.581196	28.4737	1.01433	0.334973	0.600517
PLYA2_00310 Dihydroorotase	M1	272770000	M	28.0231	PLYA2_00310	P_vs_M	complete	0.18135	-0.218495	0.581196	28.4737	1.01433	0.334973	0.600517
PLYA2_00310 Dihydroorotase	M2	461450000	M	28.7816	PLYA2_00310	P_vs_M	complete	0.18135	-0.218495	0.581196	28.4737	1.01433	0.334973	0.600517
PLYA2_00310 Dihydroorotase	M3	381060000	M	28.5054	PLYA2_00310	P_vs_M	complete	0.18135	-0.218495	0.581196	28.4737	1.01433	0.334973	0.600517
PLYA2_00310 Dihydroorotase	M4	313110000	M	28.2221	PLYA2_00310	P_vs_M	complete	0.18135	-0.218495	0.581196	28.4737	1.01433	0.334973	0.600517
PLYA2_00311 hypothetical protein	P1	31839000	P	24.9243	PLYA2_00311	P_vs_M	MAR	-1.21899	-2.01617	-0.421804	25.9632	-3.54739	0.00796369	0.0902421
PLYA2_00311 hypothetical protein	P2	40679000	P	25.2778	PLYA2_00311	P_vs_M	MAR	-1.21899	-2.01617	-0.421804	25.9632	-3.54739	0.00796369	0.0902421
PLYA2_00311 hypothetical protein	P3	76521000	P	26.1894	PLYA2_00311	P_vs_M	MAR	-1.21899	-2.01617	-0.421804	25.9632	-3.54739	0.00796369	0.0902421
PLYA2_00311 hypothetical protein	P4	59897000	P	25.836	PLYA2_00311	P_vs_M	MAR	-1.21899	-2.01617	-0.421804	25.9632	-3.54739	0.00796369	0.0902421
PLYA2_00311 hypothetical protein	M2	114170000	M	26.7666	PLYA2_00311	P_vs_M	MAR	-1.21899	-2.01617	-0.421804	25.9632	-3.54739	0.00796369	0.0902421
PLYA2_00311 hypothetical protein	M4	115640000	M	26.7851	PLYA2_00311	P_vs_M	MAR	-1.21899	-2.01617	-0.421804	25.9632	-3.54739	0.00796369	0.0902421
PLYA2_00313 Carboxylesterase 2	P1	48752000	P	25.539	PLYA2_00313	P_vs_M	MAR	-0.302185	-0.894662	0.290292	25.5907	-1.15917	0.277098	0.541727
PLYA2_00313 Carboxylesterase 2	P2	64861000	P	25.9508	PLYA2_00313	P_vs_M	MAR	-0.302185	-0.894662	0.290292	25.5907	-1.15917	0.277098	0.541727
PLYA2_00313 Carboxylesterase 2	P3	49450000	P	25.5595	PLYA2_00313	P_vs_M	MAR	-0.302185	-0.894662	0.290292	25.5907	-1.15917	0.277098	0.541727
PLYA2_00313 Carboxylesterase 2	P4	29116000	P	24.7953	PLYA2_00313	P_vs_M	MAR	-0.302185	-0.894662	0.290292	25.5907	-1.15917	0.277098	0.541727
PLYA2_00313 Carboxylesterase 2	M1	60090000	M	25.8406	PLYA2_00313	P_vs_M	MAR	-0.302185	-0.894662	0.290292	25.5907	-1.15917	0.277098	0.541727
PLYA2_00313 Carboxylesterase 2	M2	61751000	M	25.88	PLYA2_00313	P_vs_M	MAR	-0.302185	-0.894662	0.290292	25.5907	-1.15917	0.277098	0.541727
PLYA2_00313 Carboxylesterase 2	M3	49792000	M	25.5694	PLYA2_00313	P_vs_M	MAR	-0.302185	-0.894662	0.290292	25.5907	-1.15917	0.277098	0.541727
PLYA2_00314 hypothetical protein	P1	701910000	P	29.3867	PLYA2_00314	P_vs_M	complete	0.0913267	-0.265623	0.448276	29.4003	0.572197	0.580162	0.770034
PLYA2_00314 hypothetical protein	P2	627120000	P	29.2242	PLYA2_00314	P_vs_M	complete	0.0913267	-0.265623	0.448276	29.4003	0.572197	0.580162	0.770034
PLYA2_00314 hypothetical protein	P3	834760000	P	29.6368	PLYA2_00314	P_vs_M	complete	0.0913267	-0.265623	0.448276	29.4003	0.572197	0.580162	0.770034
PLYA2_00314 hypothetical protein	P4	778550000	P	29.5362	PLYA2_00314	P_vs_M	complete	0.0913267	-0.265623	0.448276	29.4003	0.572197	0.580162	0.770034
PLYA2_00314 hypothetical protein	M1	714430000	M	29.4122	PLYA2_00314	P_vs_M	complete	0.0913267	-0.265623	0.448276	29.4003	0.572197	0.580162	0.770034
PLYA2_00314 hypothetical protein	M2	829010000	M	29.6268	PLYA2_00314	P_vs_M	complete	0.0913267	-0.265623	0.448276	29.4003	0.572197	0.580162	0.770034
PLYA2_00314 hypothetical protein	M3	590610000	M	29.1376	PLYA2_00314	P_vs_M	complete	0.0913267	-0.265623	0.448276	29.4003	0.572197	0.580162	0.770034
PLYA2_00314 hypothetical protein	M4	634880000	M	29.2419	PLYA2_00314	P_vs_M	complete	0.0913267	-0.265623	0.448276	29.4003	0.572197	0.580162	0.770034
PLYA2_00315 Ribonuclease BN	P2	160700000	P	27.2598	PLYA2_00315	P_vs_M	MAR	0.0212574	-0.835832	0.878347	26.8728	0.0613773	0.953142	0.978888
PLYA2_00315 Ribonuclease BN	P3	95372000	P	26.5071	PLYA2_00315	P_vs_M	MAR	0.0212574	-0.835832	0.878347	26.8728	0.0613773	0.953142	0.978888
PLYA2_00315 Ribonuclease BN	M2	146830000	M	27.1296	PLYA2_00315	P_vs_M	MAR	0.0212574	-0.835832	0.878347	26.8728	0.0613773	0.953142	0.978888
PLYA2_00315 Ribonuclease BN	M4	101350000	M	26.5948	PLYA2_00315	P_vs_M	MAR	0.0212574	-0.835832	0.878347	26.8728	0.0613773	0.953142	0.978888
PLYA2_00316 hypothetical protein	P1	811730000	P	29.5964	PLYA2_00316	P_vs_M	complete	-0.289473	-0.718658	0.139712	29.8932	-1.50841	0.163203	0.412527
PLYA2_00316 hypothetical protein	P2	927640000	P	29.789	PLYA2_00316	P_vs_M	complete	-0.289473	-0.718658	0.139712	29.8932	-1.50841	0.163203	0.412527
PLYA2_00316 hypothetical protein	P3	902730000	P	29.7497	PLYA2_00316	P_vs_M	complete	-0.289473	-0.718658	0.139712	29.8932	-1.50841	0.163203	0.412527
PLYA2_00316 hypothetical protein	P4	973480000	P	29.8586	PLYA2_00316	P_vs_M	complete	-0.289473	-0.718658	0.139712	29.8932	-1.50841	0.163203	0.412527
PLYA2_00316 hypothetical protein	M1	944680000	M	29.8153	PLYA2_00316	P_vs_M	complete	-0.289473	-0.718658	0.139712	29.8932	-1.50841	0.163203	0.412527
PLYA2_00316 hypothetical protein	M2	1501400000	M	30.4837	PLYA2_00316	P_vs_M	complete	-0.289473	-0.718658	0.139712	29.8932	-1.50841	0.163203	0.412527
PLYA2_00316 hypothetical protein	M3	1230000000	M	30.196	PLYA2_00316	P_vs_M	complete	-0.289473	-0.718658	0.139712	29.8932	-1.50841	0.163203	0.412527
PLYA2_00316 hypothetical protein	M4	846350000	M	29.6567	PLYA2_00316	P_vs_M	complete	-0.289473	-0.718658	0.139712	29.8932	-1.50841	0.163203	0.412527
PLYA2_00317 Peroxiredoxin Bcp	P1	287750000	P	28.1002	PLYA2_00317	P_vs_M	complete	0.040744	-0.318198	0.399686	28.0987	0.25386	0.804886	0.902837
PLYA2_00317 Peroxiredoxin Bcp	P2	339400000	P	28.3384	PLYA2_00317	P_vs_M	complete	0.040744	-0.318198	0.399686	28.0987	0.25386	0.804886	0.902837
PLYA2_00317 Peroxiredoxin Bcp	P3	257300000	P	27.9389	PLYA2_00317	P_vs_M	complete	0.040744	-0.318198	0.399686	28.0987	0.25386	0.804886	0.902837
PLYA2_00317 Peroxiredoxin Bcp	P4	287460000	P	28.0988	PLYA2_00317	P_vs_M	complete	0.040744	-0.318198	0.399686	28.0987	0.25386	0.804886	0.902837
PLYA2_00317 Peroxiredoxin Bcp	M1	283340000	M	28.078	PLYA2_00317	P_vs_M	complete	0.040744	-0.318198	0.399686	28.0987	0.25386	0.804886	0.902837
PLYA2_00317 Peroxiredoxin Bcp	M2	253420000	M	27.917	PLYA2_00317	P_vs_M	complete	0.040744	-0.318198	0.399686	28.0987	0.25386	0.804886	0.902837
PLYA2_00317 Peroxiredoxin Bcp	M3	253030000	M	27.9147	PLYA2_00317	P_vs_M	complete	0.040744	-0.318198	0.399686	28.0987	0.25386	0.804886	0.902837
PLYA2_00317 Peroxiredoxin Bcp	M4	355110000	M	28.4037	PLYA2_00317	P_vs_M	complete	0.040744	-0.318198	0.399686	28.0987	0.25386	0.804886	0.902837
PLYA2_00318 Endonuclease III	P1	127830000	P	26.9297	PLYA2_00318	P_vs_M	complete	0.553707	0.17863	0.928785	26.3926	3.30152	0.00828456	0.092191
PLYA2_00318 Endonuclease III	P2	96925000	P	26.5304	PLYA2_00318	P_vs_M	complete	0.553707	0.17863	0.928785	26.3926	3.30152	0.00828456	0.092191
PLYA2_00318 Endonuclease III	P3	101090000	P	26.5911	PLYA2_00318	P_vs_M	complete	0.553707	0.17863	0.928785	26.3926	3.30152	0.00828456	0.092191
PLYA2_00318 Endonuclease III	P4	103620000	P	26.6267	PLYA2_00318	P_vs_M	complete	0.553707	0.17863	0.928785	26.3926	3.30152	0.00828456	0.092191
PLYA2_00318 Endonuclease III	M1	65542000	M	25.9659	PLYA2_00318	P_vs_M	complete	0.553707	0.17863	0.928785	26.3926	3.30152	0.00828456	0.092191
PLYA2_00318 Endonuclease III	M2	90515000	M	26.4317	PLYA2_00318	P_vs_M	complete	0.553707	0.17863	0.928785	26.3926	3.30152	0.00828456	0.092191
PLYA2_00318 Endonuclease III	M3	77014000	M	26.1986	PLYA2_00318	P_vs_M	complete	0.553707	0.17863	0.928785	26.3926	3.30152	0.00828456	0.092191
PLYA2_00318 Endonuclease III	M4	61190000	M	25.8668	PLYA2_00318	P_vs_M	complete	0.553707	0.17863	0.928785	26.3926	3.30152	0.00828456	0.092191
PLYA2_00320 RNA polymerase sigma factor CarQ	P1	48224000	P	25.5232	PLYA2_00320	P_vs_M	complete	-0.259664	-0.710707	0.19138	25.5209	-1.2875	0.227689	0.490015
PLYA2_00320 RNA polymerase sigma factor CarQ	P2	32064000	P	24.9345	PLYA2_00320	P_vs_M	complete	-0.259664	-0.710707	0.19138	25.5209	-1.2875	0.227689	0.490015
PLYA2_00320 RNA polymerase sigma factor CarQ	P3	52586000	P	25.6482	PLYA2_00320	P_vs_M	complete	-0.259664	-0.710707	0.19138	25.5209	-1.2875	0.227689	0.490015
PLYA2_00320 RNA polymerase sigma factor CarQ	P4	46098000	P	25.4582	PLYA2_00320	P_vs_M	complete	-0.259664	-0.710707	0.19138	25.5209	-1.2875	0.227689	0.490015
PLYA2_00320 RNA polymerase sigma factor CarQ	M1	48428000	M	25.5293	PLYA2_00320	P_vs_M	complete	-0.259664	-0.710707	0.19138	25.5209	-1.2875	0.227689	0.490015
PLYA2_00320 RNA polymerase sigma factor CarQ	M2	45280000	M	25.4324	PLYA2_00320	P_vs_M	complete	-0.259664	-0.710707	0.19138	25.5209	-1.2875	0.227689	0.490015
PLYA2_00320 RNA polymerase sigma factor CarQ	M3	69909000	M	26.059	PLYA2_00320	P_vs_M	complete	-0.259664	-0.710707	0.19138	25.5209	-1.2875	0.227689	0.490015
PLYA2_00320 RNA polymerase sigma factor CarQ	M4	50230000	M	25.582	PLYA2_00320	P_vs_M	complete	-0.259664	-0.710707	0.19138	25.5209	-1.2875	0.227689	0.490015
PLYA2_00321 UvrABC system protein A	P1	246220000	P	27.8754	PLYA2_00321	P_vs_M	complete	0.490461	0.110418	0.870504	27.5003	2.8862	0.0166448	0.130934
PLYA2_00321 UvrABC system protein A	P2	198920000	P	27.5676	PLYA2_00321	P_vs_M	complete	0.490461	0.110418	0.870504	27.5003	2.8862	0.0166448	0.130934
PLYA2_00321 UvrABC system protein A	P3	201640000	P	27.5872	PLYA2_00321	P_vs_M	complete	0.490461	0.110418	0.870504	27.5003	2.8862	0.0166448	0.130934
PLYA2_00321 UvrABC system protein A	P4	259650000	P	27.952	PLYA2_00321	P_vs_M	complete	0.490461	0.110418	0.870504	27.5003	2.8862	0.0166448	0.130934
PLYA2_00321 UvrABC system protein A	M1	156520000	M	27.2218	PLYA2_00321	P_vs_M	complete	0.490461	0.110418	0.870504	27.5003	2.8862	0.0166448	0.130934
PLYA2_00321 UvrABC system protein A	M2	131560000	M	26.9711	PLYA2_00321	P_vs_M	complete	0.490461	0.110418	0.870504	27.5003	2.8862	0.0166448	0.130934
PLYA2_00321 UvrABC system protein A	M3	159810000	M	27.2518	PLYA2_00321	P_vs_M	complete	0.490461	0.110418	0.870504	27.5003	2.8862	0.0166448	0.130934
PLYA2_00321 UvrABC system protein A	M4	200030000	M	27.5756	PLYA2_00321	P_vs_M	complete	0.490461	0.110418	0.870504	27.5003	2.8862	0.0166448	0.130934
PLYA2_00324 hypothetical protein	P2	37321000	P	25.1535	PLYA2_00324	P_vs_M	MAR	0.072989	-0.39199	0.537968	24.9608	0.374177	0.719776	0.857925
PLYA2_00324 hypothetical protein	P3	30360000	P	24.8557	PLYA2_00324	P_vs_M	MAR	0.072989	-0.39199	0.537968	24.9608	0.374177	0.719776	0.857925
PLYA2_00324 hypothetical protein	M1	31433000	M	24.9058	PLYA2_00324	P_vs_M	MAR	0.072989	-0.39199	0.537968	24.9608	0.374177	0.719776	0.857925
PLYA2_00324 hypothetical protein	M3	32696000	M	24.9626	PLYA2_00324	P_vs_M	MAR	0.072989	-0.39199	0.537968	24.9608	0.374177	0.719776	0.857925
PLYA2_00324 hypothetical protein	M4	31885000	M	24.9264	PLYA2_00324	P_vs_M	MAR	0.072989	-0.39199	0.537968	24.9608	0.374177	0.719776	0.857925
PLYA2_00325 hypothetical protein	P1	175640000	P	27.388	PLYA2_00325	P_vs_M	complete	-0.0395447	-0.312257	0.233168	27.4696	-0.324293	0.752577	0.874254
PLYA2_00325 hypothetical protein	P2	189160000	P	27.495	PLYA2_00325	P_vs_M	complete	-0.0395447	-0.312257	0.233168	27.4696	-0.324293	0.752577	0.874254
PLYA2_00325 hypothetical protein	P3	189820000	P	27.5001	PLYA2_00325	P_vs_M	complete	-0.0395447	-0.312257	0.233168	27.4696	-0.324293	0.752577	0.874254
PLYA2_00325 hypothetical protein	P4	179120000	P	27.4164	PLYA2_00325	P_vs_M	complete	-0.0395447	-0.312257	0.233168	27.4696	-0.324293	0.752577	0.874254
PLYA2_00325 hypothetical protein	M1	178400000	M	27.4105	PLYA2_00325	P_vs_M	complete	-0.0395447	-0.312257	0.233168	27.4696	-0.324293	0.752577	0.874254
PLYA2_00325 hypothetical protein	M2	193870000	M	27.5305	PLYA2_00325	P_vs_M	complete	-0.0395447	-0.312257	0.233168	27.4696	-0.324293	0.752577	0.874254
PLYA2_00325 hypothetical protein	M3	181830000	M	27.438	PLYA2_00325	P_vs_M	complete	-0.0395447	-0.312257	0.233168	27.4696	-0.324293	0.752577	0.874254
PLYA2_00325 hypothetical protein	M4	200440000	M	27.5786	PLYA2_00325	P_vs_M	complete	-0.0395447	-0.312257	0.233168	27.4696	-0.324293	0.752577	0.874254
PLYA2_00326 hypothetical protein	P1	31247000	P	24.8972	PLYA2_00326	P_vs_M	complete	-0.234921	-0.921449	0.451608	25.7614	-0.765274	0.46226	0.7015
PLYA2_00326 hypothetical protein	P2	59040000	P	25.8152	PLYA2_00326	P_vs_M	complete	-0.234921	-0.921449	0.451608	25.7614	-0.765274	0.46226	0.7015
PLYA2_00326 hypothetical protein	P3	67995000	P	26.0189	PLYA2_00326	P_vs_M	complete	-0.234921	-0.921449	0.451608	25.7614	-0.765274	0.46226	0.7015
PLYA2_00326 hypothetical protein	P4	60249000	P	25.8444	PLYA2_00326	P_vs_M	complete	-0.234921	-0.921449	0.451608	25.7614	-0.765274	0.46226	0.7015
PLYA2_00326 hypothetical protein	M1	55792000	M	25.7336	PLYA2_00326	P_vs_M	complete	-0.234921	-0.921449	0.451608	25.7614	-0.765274	0.46226	0.7015
PLYA2_00326 hypothetical protein	M2	58262000	M	25.7961	PLYA2_00326	P_vs_M	complete	-0.234921	-0.921449	0.451608	25.7614	-0.765274	0.46226	0.7015
PLYA2_00326 hypothetical protein	M3	43666000	M	25.38	PLYA2_00326	P_vs_M	complete	-0.234921	-0.921449	0.451608	25.7614	-0.765274	0.46226	0.7015
PLYA2_00326 hypothetical protein	M4	102130000	M	26.6058	PLYA2_00326	P_vs_M	complete	-0.234921	-0.921449	0.451608	25.7614	-0.765274	0.46226	0.7015
PLYA2_00327 Putative MetA-pathway of phenol degradation	P1	147200000	P	27.1332	PLYA2_00327	P_vs_M	complete	0.876559	0.119395	1.63372	27.1881	2.58908	0.0275451	0.168575
PLYA2_00327 Putative MetA-pathway of phenol degradation	P2	213920000	P	27.6725	PLYA2_00327	P_vs_M	complete	0.876559	0.119395	1.63372	27.1881	2.58908	0.0275451	0.168575
PLYA2_00327 Putative MetA-pathway of phenol degradation	P3	248420000	P	27.8882	PLYA2_00327	P_vs_M	complete	0.876559	0.119395	1.63372	27.1881	2.58908	0.0275451	0.168575
PLYA2_00327 Putative MetA-pathway of phenol degradation	P4	235550000	P	27.8115	PLYA2_00327	P_vs_M	complete	0.876559	0.119395	1.63372	27.1881	2.58908	0.0275451	0.168575
PLYA2_00327 Putative MetA-pathway of phenol degradation	M1	92819000	M	26.4679	PLYA2_00327	P_vs_M	complete	0.876559	0.119395	1.63372	27.1881	2.58908	0.0275451	0.168575
PLYA2_00327 Putative MetA-pathway of phenol degradation	M2	69875000	M	26.0583	PLYA2_00327	P_vs_M	complete	0.876559	0.119395	1.63372	27.1881	2.58908	0.0275451	0.168575
PLYA2_00327 Putative MetA-pathway of phenol degradation	M3	108500000	M	26.6931	PLYA2_00327	P_vs_M	complete	0.876559	0.119395	1.63372	27.1881	2.58908	0.0275451	0.168575
PLYA2_00327 Putative MetA-pathway of phenol degradation	M4	230440000	M	27.7798	PLYA2_00327	P_vs_M	complete	0.876559	0.119395	1.63372	27.1881	2.58908	0.0275451	0.168575
PLYA2_00328 Protein YghO	P1	340830000	P	28.3445	PLYA2_00328	P_vs_M	complete	0.137092	-0.175648	0.449832	28.264	0.980354	0.350649	0.615274
PLYA2_00328 Protein YghO	P2	317550000	P	28.2424	PLYA2_00328	P_vs_M	complete	0.137092	-0.175648	0.449832	28.264	0.980354	0.350649	0.615274
PLYA2_00328 Protein YghO	P3	362780000	P	28.4345	PLYA2_00328	P_vs_M	complete	0.137092	-0.175648	0.449832	28.264	0.980354	0.350649	0.615274
PLYA2_00328 Protein YghO	P4	332530000	P	28.3089	PLYA2_00328	P_vs_M	complete	0.137092	-0.175648	0.449832	28.264	0.980354	0.350649	0.615274
PLYA2_00328 Protein YghO	M1	317430000	M	28.2419	PLYA2_00328	P_vs_M	complete	0.137092	-0.175648	0.449832	28.264	0.980354	0.350649	0.615274
PLYA2_00328 Protein YghO	M2	354990000	M	28.4032	PLYA2_00328	P_vs_M	complete	0.137092	-0.175648	0.449832	28.264	0.980354	0.350649	0.615274
PLYA2_00328 Protein YghO	M3	261560000	M	27.9626	PLYA2_00328	P_vs_M	complete	0.137092	-0.175648	0.449832	28.264	0.980354	0.350649	0.615274
PLYA2_00328 Protein YghO	M4	302910000	M	28.1743	PLYA2_00328	P_vs_M	complete	0.137092	-0.175648	0.449832	28.264	0.980354	0.350649	0.615274
PLYA2_00329 Putative pyridoxal phosphate-dependent acyltransferase	P1	1537300000	P	30.5178	PLYA2_00329	P_vs_M	complete	-0.525191	-0.93863	-0.111753	30.5879	-2.84093	0.0179702	0.134961
PLYA2_00329 Putative pyridoxal phosphate-dependent acyltransferase	P2	1300000000	P	30.2759	PLYA2_00329	P_vs_M	complete	-0.525191	-0.93863	-0.111753	30.5879	-2.84093	0.0179702	0.134961
PLYA2_00329 Putative pyridoxal phosphate-dependent acyltransferase	P3	1071200000	P	29.9966	PLYA2_00329	P_vs_M	complete	-0.525191	-0.93863	-0.111753	30.5879	-2.84093	0.0179702	0.134961
PLYA2_00329 Putative pyridoxal phosphate-dependent acyltransferase	P4	1530000000	P	30.5109	PLYA2_00329	P_vs_M	complete	-0.525191	-0.93863	-0.111753	30.5879	-2.84093	0.0179702	0.134961
PLYA2_00329 Putative pyridoxal phosphate-dependent acyltransferase	M1	1480000000	M	30.463	PLYA2_00329	P_vs_M	complete	-0.525191	-0.93863	-0.111753	30.5879	-2.84093	0.0179702	0.134961
PLYA2_00329 Putative pyridoxal phosphate-dependent acyltransferase	M2	2199700000	M	31.0347	PLYA2_00329	P_vs_M	complete	-0.525191	-0.93863	-0.111753	30.5879	-2.84093	0.0179702	0.134961
PLYA2_00329 Putative pyridoxal phosphate-dependent acyltransferase	M3	2214900000	M	31.0446	PLYA2_00329	P_vs_M	complete	-0.525191	-0.93863	-0.111753	30.5879	-2.84093	0.0179702	0.134961
PLYA2_00329 Putative pyridoxal phosphate-dependent acyltransferase	M4	1948400000	M	30.8596	PLYA2_00329	P_vs_M	complete	-0.525191	-0.93863	-0.111753	30.5879	-2.84093	0.0179702	0.134961
PLYA2_00330 Putative cystathionine beta-synthase	P1	93158000	P	26.4732	PLYA2_00330	P_vs_M	complete	-1.22427	-1.81721	-0.631324	26.4776	-4.6176	0.00102415	0.0415348
PLYA2_00330 Putative cystathionine beta-synthase	P2	71970000	P	26.1009	PLYA2_00330	P_vs_M	complete	-1.22427	-1.81721	-0.631324	26.4776	-4.6176	0.00102415	0.0415348
PLYA2_00330 Putative cystathionine beta-synthase	P3	38872000	P	25.2122	PLYA2_00330	P_vs_M	complete	-1.22427	-1.81721	-0.631324	26.4776	-4.6176	0.00102415	0.0415348
PLYA2_00330 Putative cystathionine beta-synthase	P4	53587000	P	25.6754	PLYA2_00330	P_vs_M	complete	-1.22427	-1.81721	-0.631324	26.4776	-4.6176	0.00102415	0.0415348
PLYA2_00330 Putative cystathionine beta-synthase	M1	149050000	M	27.1512	PLYA2_00330	P_vs_M	complete	-1.22427	-1.81721	-0.631324	26.4776	-4.6176	0.00102415	0.0415348
PLYA2_00330 Putative cystathionine beta-synthase	M2	182980000	M	27.4471	PLYA2_00330	P_vs_M	complete	-1.22427	-1.81721	-0.631324	26.4776	-4.6176	0.00102415	0.0415348
PLYA2_00330 Putative cystathionine beta-synthase	M3	122900000	M	26.8729	PLYA2_00330	P_vs_M	complete	-1.22427	-1.81721	-0.631324	26.4776	-4.6176	0.00102415	0.0415348
PLYA2_00330 Putative cystathionine beta-synthase	M4	124150000	M	26.8875	PLYA2_00330	P_vs_M	complete	-1.22427	-1.81721	-0.631324	26.4776	-4.6176	0.00102415	0.0415348
PLYA2_00331 Protease 2	P1	174950000	P	27.3824	PLYA2_00331	P_vs_M	complete	0.0759021	-0.209701	0.361505	27.4938	0.594354	0.565833	0.762662
PLYA2_00331 Protease 2	P2	213590000	P	27.6703	PLYA2_00331	P_vs_M	complete	0.0759021	-0.209701	0.361505	27.4938	0.594354	0.565833	0.762662
PLYA2_00331 Protease 2	P3	193900000	P	27.5307	PLYA2_00331	P_vs_M	complete	0.0759021	-0.209701	0.361505	27.4938	0.594354	0.565833	0.762662
PLYA2_00331 Protease 2	P4	195630000	P	27.5436	PLYA2_00331	P_vs_M	complete	0.0759021	-0.209701	0.361505	27.4938	0.594354	0.565833	0.762662
PLYA2_00331 Protease 2	M1	188340000	M	27.4888	PLYA2_00331	P_vs_M	complete	0.0759021	-0.209701	0.361505	27.4938	0.594354	0.565833	0.762662
PLYA2_00331 Protease 2	M2	193590000	M	27.5284	PLYA2_00331	P_vs_M	complete	0.0759021	-0.209701	0.361505	27.4938	0.594354	0.565833	0.762662
PLYA2_00331 Protease 2	M3	173220000	M	27.368	PLYA2_00331	P_vs_M	complete	0.0759021	-0.209701	0.361505	27.4938	0.594354	0.565833	0.762662
PLYA2_00331 Protease 2	M4	181840000	M	27.4381	PLYA2_00331	P_vs_M	complete	0.0759021	-0.209701	0.361505	27.4938	0.594354	0.565833	0.762662
PLYA2_00332 Nucleoid-associated protein YbaB	P1	400960000	P	28.5789	PLYA2_00332	P_vs_M	complete	0.412601	-0.953753	1.77896	27.59	0.675339	0.515182	0.734432
PLYA2_00332 Nucleoid-associated protein YbaB	P2	578790000	P	29.1085	PLYA2_00332	P_vs_M	complete	0.412601	-0.953753	1.77896	27.59	0.675339	0.515182	0.734432
PLYA2_00332 Nucleoid-associated protein YbaB	P3	139020000	P	27.0507	PLYA2_00332	P_vs_M	complete	0.412601	-0.953753	1.77896	27.59	0.675339	0.515182	0.734432
PLYA2_00332 Nucleoid-associated protein YbaB	P4	91484000	P	26.447	PLYA2_00332	P_vs_M	complete	0.412601	-0.953753	1.77896	27.59	0.675339	0.515182	0.734432
PLYA2_00332 Nucleoid-associated protein YbaB	M1	184630000	M	27.4601	PLYA2_00332	P_vs_M	complete	0.412601	-0.953753	1.77896	27.59	0.675339	0.515182	0.734432
PLYA2_00332 Nucleoid-associated protein YbaB	M2	176650000	M	27.3963	PLYA2_00332	P_vs_M	complete	0.412601	-0.953753	1.77896	27.59	0.675339	0.515182	0.734432
PLYA2_00332 Nucleoid-associated protein YbaB	M3	356150000	M	28.4079	PLYA2_00332	P_vs_M	complete	0.412601	-0.953753	1.77896	27.59	0.675339	0.515182	0.734432
PLYA2_00332 Nucleoid-associated protein YbaB	M4	80942000	M	26.2704	PLYA2_00332	P_vs_M	complete	0.412601	-0.953753	1.77896	27.59	0.675339	0.515182	0.734432
PLYA2_00333 Thioredoxin-like protein	P1	186470000	P	27.4744	PLYA2_00333	P_vs_M	complete	-0.0300859	-0.565984	0.505812	27.2246	-0.125555	0.902639	0.957603
PLYA2_00333 Thioredoxin-like protein	P2	135280000	P	27.0114	PLYA2_00333	P_vs_M	complete	-0.0300859	-0.565984	0.505812	27.2246	-0.125555	0.902639	0.957603
PLYA2_00333 Thioredoxin-like protein	P3	114000000	P	26.7645	PLYA2_00333	P_vs_M	complete	-0.0300859	-0.565984	0.505812	27.2246	-0.125555	0.902639	0.957603
PLYA2_00333 Thioredoxin-like protein	P4	201750000	P	27.588	PLYA2_00333	P_vs_M	complete	-0.0300859	-0.565984	0.505812	27.2246	-0.125555	0.902639	0.957603
PLYA2_00333 Thioredoxin-like protein	M1	172190000	M	27.3594	PLYA2_00333	P_vs_M	complete	-0.0300859	-0.565984	0.505812	27.2246	-0.125555	0.902639	0.957603
PLYA2_00333 Thioredoxin-like protein	M2	184800000	M	27.4614	PLYA2_00333	P_vs_M	complete	-0.0300859	-0.565984	0.505812	27.2246	-0.125555	0.902639	0.957603
PLYA2_00333 Thioredoxin-like protein	M3	182780000	M	27.4455	PLYA2_00333	P_vs_M	complete	-0.0300859	-0.565984	0.505812	27.2246	-0.125555	0.902639	0.957603
PLYA2_00333 Thioredoxin-like protein	M4	108430000	M	26.6922	PLYA2_00333	P_vs_M	complete	-0.0300859	-0.565984	0.505812	27.2246	-0.125555	0.902639	0.957603
PLYA2_00336 L-allo-threonine aldolase	P1	161180000	P	27.2641	PLYA2_00336	P_vs_M	complete	-0.0965945	-0.432012	0.238823	27.1887	-0.644053	0.534422	0.743951
PLYA2_00336 L-allo-threonine aldolase	P2	160860000	P	27.2612	PLYA2_00336	P_vs_M	complete	-0.0965945	-0.432012	0.238823	27.1887	-0.644053	0.534422	0.743951
PLYA2_00336 L-allo-threonine aldolase	P3	126860000	P	26.9187	PLYA2_00336	P_vs_M	complete	-0.0965945	-0.432012	0.238823	27.1887	-0.644053	0.534422	0.743951
PLYA2_00336 L-allo-threonine aldolase	P4	145610000	P	27.1175	PLYA2_00336	P_vs_M	complete	-0.0965945	-0.432012	0.238823	27.1887	-0.644053	0.534422	0.743951
PLYA2_00336 L-allo-threonine aldolase	M1	187180000	M	27.4799	PLYA2_00336	P_vs_M	complete	-0.0965945	-0.432012	0.238823	27.1887	-0.644053	0.534422	0.743951
PLYA2_00336 L-allo-threonine aldolase	M2	142550000	M	27.0869	PLYA2_00336	P_vs_M	complete	-0.0965945	-0.432012	0.238823	27.1887	-0.644053	0.534422	0.743951
PLYA2_00336 L-allo-threonine aldolase	M3	145490000	M	27.1163	PLYA2_00336	P_vs_M	complete	-0.0965945	-0.432012	0.238823	27.1887	-0.644053	0.534422	0.743951
PLYA2_00336 L-allo-threonine aldolase	M4	161260000	M	27.2648	PLYA2_00336	P_vs_M	complete	-0.0965945	-0.432012	0.238823	27.1887	-0.644053	0.534422	0.743951
PLYA2_00338 Peptide chain release factor RF2	P1	48691000	P	25.5372	PLYA2_00338	P_vs_M	MAR	-0.230962	-0.635149	0.173225	25.6965	-1.32564	0.222776	0.484584
PLYA2_00338 Peptide chain release factor RF2	P2	48963000	P	25.5452	PLYA2_00338	P_vs_M	MAR	-0.230962	-0.635149	0.173225	25.6965	-1.32564	0.222776	0.484584
PLYA2_00338 Peptide chain release factor RF2	P3	51099000	P	25.6068	PLYA2_00338	P_vs_M	MAR	-0.230962	-0.635149	0.173225	25.6965	-1.32564	0.222776	0.484584
PLYA2_00338 Peptide chain release factor RF2	P4	57971000	P	25.7888	PLYA2_00338	P_vs_M	MAR	-0.230962	-0.635149	0.173225	25.6965	-1.32564	0.222776	0.484584
PLYA2_00338 Peptide chain release factor RF2	M3	63603000	M	25.9226	PLYA2_00338	P_vs_M	MAR	-0.230962	-0.635149	0.173225	25.6965	-1.32564	0.222776	0.484584
PLYA2_00338 Peptide chain release factor RF2	M4	57550000	M	25.7783	PLYA2_00338	P_vs_M	MAR	-0.230962	-0.635149	0.173225	25.6965	-1.32564	0.222776	0.484584
PLYA2_00341 Outer membrane protein beta-barrel family protein	P1	188950000	P	27.4934	PLYA2_00341	P_vs_M	complete	0.191231	-0.618257	1.00072	27.6693	0.528327	0.609106	0.791187
PLYA2_00341 Outer membrane protein beta-barrel family protein	P2	220890000	P	27.7188	PLYA2_00341	P_vs_M	complete	0.191231	-0.618257	1.00072	27.6693	0.528327	0.609106	0.791187
PLYA2_00341 Outer membrane protein beta-barrel family protein	P3	234240000	P	27.8034	PLYA2_00341	P_vs_M	complete	0.191231	-0.618257	1.00072	27.6693	0.528327	0.609106	0.791187
PLYA2_00341 Outer membrane protein beta-barrel family protein	P4	276790000	P	28.0442	PLYA2_00341	P_vs_M	complete	0.191231	-0.618257	1.00072	27.6693	0.528327	0.609106	0.791187
PLYA2_00341 Outer membrane protein beta-barrel family protein	M1	162930000	M	27.2797	PLYA2_00341	P_vs_M	complete	0.191231	-0.618257	1.00072	27.6693	0.528327	0.609106	0.791187
PLYA2_00341 Outer membrane protein beta-barrel family protein	M2	101520000	M	26.5972	PLYA2_00341	P_vs_M	complete	0.191231	-0.618257	1.00072	27.6693	0.528327	0.609106	0.791187
PLYA2_00341 Outer membrane protein beta-barrel family protein	M3	238690000	M	27.8306	PLYA2_00341	P_vs_M	complete	0.191231	-0.618257	1.00072	27.6693	0.528327	0.609106	0.791187
PLYA2_00341 Outer membrane protein beta-barrel family protein	M4	403350000	M	28.5875	PLYA2_00341	P_vs_M	complete	0.191231	-0.618257	1.00072	27.6693	0.528327	0.609106	0.791187
PLYA2_00343 Outer membrane protein beta-barrel family protein	P1	173430000	P	27.3698	PLYA2_00343	P_vs_M	complete	0.339886	-0.211692	0.891463	27.058	1.3781	0.199024	0.460353
PLYA2_00343 Outer membrane protein beta-barrel family protein	P2	127940000	P	26.9309	PLYA2_00343	P_vs_M	complete	0.339886	-0.211692	0.891463	27.058	1.3781	0.199024	0.460353
PLYA2_00343 Outer membrane protein beta-barrel family protein	P3	147020000	P	27.1314	PLYA2_00343	P_vs_M	complete	0.339886	-0.211692	0.891463	27.058	1.3781	0.199024	0.460353
PLYA2_00343 Outer membrane protein beta-barrel family protein	P4	187180000	P	27.4799	PLYA2_00343	P_vs_M	complete	0.339886	-0.211692	0.891463	27.058	1.3781	0.199024	0.460353
PLYA2_00343 Outer membrane protein beta-barrel family protein	M1	112970000	M	26.7514	PLYA2_00343	P_vs_M	complete	0.339886	-0.211692	0.891463	27.058	1.3781	0.199024	0.460353
PLYA2_00343 Outer membrane protein beta-barrel family protein	M2	79447000	M	26.2435	PLYA2_00343	P_vs_M	complete	0.339886	-0.211692	0.891463	27.058	1.3781	0.199024	0.460353
PLYA2_00343 Outer membrane protein beta-barrel family protein	M3	166530000	M	27.3112	PLYA2_00343	P_vs_M	complete	0.339886	-0.211692	0.891463	27.058	1.3781	0.199024	0.460353
PLYA2_00343 Outer membrane protein beta-barrel family protein	M4	159210000	M	27.2464	PLYA2_00343	P_vs_M	complete	0.339886	-0.211692	0.891463	27.058	1.3781	0.199024	0.460353
PLYA2_00344 Fumarate hydratase class II	P1	2437800000	P	31.1829	PLYA2_00344	P_vs_M	complete	0.171579	-0.260494	0.603653	31.0883	0.8881	0.395902	0.653425
PLYA2_00344 Fumarate hydratase class II	P2	2466800000	P	31.2	PLYA2_00344	P_vs_M	complete	0.171579	-0.260494	0.603653	31.0883	0.8881	0.395902	0.653425
PLYA2_00344 Fumarate hydratase class II	P3	2320000000	P	31.1115	PLYA2_00344	P_vs_M	complete	0.171579	-0.260494	0.603653	31.0883	0.8881	0.395902	0.653425
PLYA2_00344 Fumarate hydratase class II	P4	2470000000	P	31.2019	PLYA2_00344	P_vs_M	complete	0.171579	-0.260494	0.603653	31.0883	0.8881	0.395902	0.653425
PLYA2_00344 Fumarate hydratase class II	M1	2432900000	M	31.18	PLYA2_00344	P_vs_M	complete	0.171579	-0.260494	0.603653	31.0883	0.8881	0.395902	0.653425
PLYA2_00344 Fumarate hydratase class II	M2	2889200000	M	31.428	PLYA2_00344	P_vs_M	complete	0.171579	-0.260494	0.603653	31.0883	0.8881	0.395902	0.653425
PLYA2_00344 Fumarate hydratase class II	M3	1978300000	M	30.8816	PLYA2_00344	P_vs_M	complete	0.171579	-0.260494	0.603653	31.0883	0.8881	0.395902	0.653425
PLYA2_00344 Fumarate hydratase class II	M4	1540000000	M	30.5203	PLYA2_00344	P_vs_M	complete	0.171579	-0.260494	0.603653	31.0883	0.8881	0.395902	0.653425
PLYA2_00345 hypothetical protein	P1	3014100000	P	31.4891	PLYA2_00345	P_vs_M	complete	0.555243	0.225426	0.885059	31.433	3.765	0.00387147	0.0651812
PLYA2_00345 hypothetical protein	P2	3150900000	P	31.5531	PLYA2_00345	P_vs_M	complete	0.555243	0.225426	0.885059	31.433	3.765	0.00387147	0.0651812
PLYA2_00345 hypothetical protein	P3	4090800000	P	31.9297	PLYA2_00345	P_vs_M	complete	0.555243	0.225426	0.885059	31.433	3.765	0.00387147	0.0651812
PLYA2_00345 hypothetical protein	P4	3926800000	P	31.8707	PLYA2_00345	P_vs_M	complete	0.555243	0.225426	0.885059	31.433	3.765	0.00387147	0.0651812
PLYA2_00345 hypothetical protein	M1	2426100000	M	31.176	PLYA2_00345	P_vs_M	complete	0.555243	0.225426	0.885059	31.433	3.765	0.00387147	0.0651812
PLYA2_00345 hypothetical protein	M2	2329700000	M	31.1175	PLYA2_00345	P_vs_M	complete	0.555243	0.225426	0.885059	31.433	3.765	0.00387147	0.0651812
PLYA2_00345 hypothetical protein	M3	2278400000	M	31.0854	PLYA2_00345	P_vs_M	complete	0.555243	0.225426	0.885059	31.433	3.765	0.00387147	0.0651812
PLYA2_00345 hypothetical protein	M4	2541100000	M	31.2428	PLYA2_00345	P_vs_M	complete	0.555243	0.225426	0.885059	31.433	3.765	0.00387147	0.0651812
PLYA2_00346 Acetyltransferase (GNAT) family protein	P1	110910000	P	26.7248	PLYA2_00346	P_vs_M	MAR	0.509143	0.0237061	0.99458	26.3536	2.43318	0.0420049	0.214103
PLYA2_00346 Acetyltransferase (GNAT) family protein	P2	113000000	P	26.7517	PLYA2_00346	P_vs_M	MAR	0.509143	0.0237061	0.99458	26.3536	2.43318	0.0420049	0.214103
PLYA2_00346 Acetyltransferase (GNAT) family protein	P3	83671000	P	26.3182	PLYA2_00346	P_vs_M	MAR	0.509143	0.0237061	0.99458	26.3536	2.43318	0.0420049	0.214103
PLYA2_00346 Acetyltransferase (GNAT) family protein	P4	82533000	P	26.2985	PLYA2_00346	P_vs_M	MAR	0.509143	0.0237061	0.99458	26.3536	2.43318	0.0420049	0.214103
PLYA2_00346 Acetyltransferase (GNAT) family protein	M1	65547000	M	25.966	PLYA2_00346	P_vs_M	MAR	0.509143	0.0237061	0.99458	26.3536	2.43318	0.0420049	0.214103
PLYA2_00346 Acetyltransferase (GNAT) family protein	M3	70071000	M	26.0623	PLYA2_00346	P_vs_M	MAR	0.509143	0.0237061	0.99458	26.3536	2.43318	0.0420049	0.214103
PLYA2_00347 hypothetical protein	P1	367440000	P	28.4529	PLYA2_00347	P_vs_M	complete	-0.00378869	-0.341505	0.333928	28.5393	-0.0250895	0.98049	0.991562
PLYA2_00347 hypothetical protein	P2	374960000	P	28.4822	PLYA2_00347	P_vs_M	complete	-0.00378869	-0.341505	0.333928	28.5393	-0.0250895	0.98049	0.991562
PLYA2_00347 hypothetical protein	P3	372430000	P	28.4724	PLYA2_00347	P_vs_M	complete	-0.00378869	-0.341505	0.333928	28.5393	-0.0250895	0.98049	0.991562
PLYA2_00347 hypothetical protein	P4	448950000	P	28.742	PLYA2_00347	P_vs_M	complete	-0.00378869	-0.341505	0.333928	28.5393	-0.0250895	0.98049	0.991562
PLYA2_00347 hypothetical protein	M1	387640000	M	28.5301	PLYA2_00347	P_vs_M	complete	-0.00378869	-0.341505	0.333928	28.5393	-0.0250895	0.98049	0.991562
PLYA2_00347 hypothetical protein	M2	362810000	M	28.4346	PLYA2_00347	P_vs_M	complete	-0.00378869	-0.341505	0.333928	28.5393	-0.0250895	0.98049	0.991562
PLYA2_00347 hypothetical protein	M3	346370000	M	28.3677	PLYA2_00347	P_vs_M	complete	-0.00378869	-0.341505	0.333928	28.5393	-0.0250895	0.98049	0.991562
PLYA2_00347 hypothetical protein	M4	477890000	M	28.8321	PLYA2_00347	P_vs_M	complete	-0.00378869	-0.341505	0.333928	28.5393	-0.0250895	0.98049	0.991562
PLYA2_00348 Energy-dependent translational throttle protein EttA	P1	1043300000	P	29.9585	PLYA2_00348	P_vs_M	complete	-0.0317398	-0.77023	0.70675	30.079	-0.0961199	0.925375	0.965034
PLYA2_00348 Energy-dependent translational throttle protein EttA	P2	1309200000	P	30.286	PLYA2_00348	P_vs_M	complete	-0.0317398	-0.77023	0.70675	30.079	-0.0961199	0.925375	0.965034
PLYA2_00348 Energy-dependent translational throttle protein EttA	P3	757770000	P	29.4972	PLYA2_00348	P_vs_M	complete	-0.0317398	-0.77023	0.70675	30.079	-0.0961199	0.925375	0.965034
PLYA2_00348 Energy-dependent translational throttle protein EttA	P4	1530000000	P	30.5109	PLYA2_00348	P_vs_M	complete	-0.0317398	-0.77023	0.70675	30.079	-0.0961199	0.925375	0.965034
PLYA2_00348 Energy-dependent translational throttle protein EttA	M1	1277200000	M	30.2503	PLYA2_00348	P_vs_M	complete	-0.0317398	-0.77023	0.70675	30.079	-0.0961199	0.925375	0.965034
PLYA2_00348 Energy-dependent translational throttle protein EttA	M2	589140000	M	29.134	PLYA2_00348	P_vs_M	complete	-0.0317398	-0.77023	0.70675	30.079	-0.0961199	0.925375	0.965034
PLYA2_00348 Energy-dependent translational throttle protein EttA	M3	1450600000	M	30.434	PLYA2_00348	P_vs_M	complete	-0.0317398	-0.77023	0.70675	30.079	-0.0961199	0.925375	0.965034
PLYA2_00348 Energy-dependent translational throttle protein EttA	M4	1584300000	M	30.5612	PLYA2_00348	P_vs_M	complete	-0.0317398	-0.77023	0.70675	30.079	-0.0961199	0.925375	0.965034
PLYA2_00350 scyllo-inositol 2-dehydrogenase (NADP(+)) IolU	P1	201680000	P	27.5875	PLYA2_00350	P_vs_M	complete	0.506645	0.0855772	0.927712	27.4237	2.69095	0.0231728	0.152123
PLYA2_00350 scyllo-inositol 2-dehydrogenase (NADP(+)) IolU	P2	263530000	P	27.9734	PLYA2_00350	P_vs_M	complete	0.506645	0.0855772	0.927712	27.4237	2.69095	0.0231728	0.152123
PLYA2_00350 scyllo-inositol 2-dehydrogenase (NADP(+)) IolU	P3	213620000	P	27.6705	PLYA2_00350	P_vs_M	complete	0.506645	0.0855772	0.927712	27.4237	2.69095	0.0231728	0.152123
PLYA2_00350 scyllo-inositol 2-dehydrogenase (NADP(+)) IolU	P4	186770000	P	27.4767	PLYA2_00350	P_vs_M	complete	0.506645	0.0855772	0.927712	27.4237	2.69095	0.0231728	0.152123
PLYA2_00350 scyllo-inositol 2-dehydrogenase (NADP(+)) IolU	M1	168040000	M	27.3242	PLYA2_00350	P_vs_M	complete	0.506645	0.0855772	0.927712	27.4237	2.69095	0.0231728	0.152123
PLYA2_00350 scyllo-inositol 2-dehydrogenase (NADP(+)) IolU	M2	178310000	M	27.4098	PLYA2_00350	P_vs_M	complete	0.506645	0.0855772	0.927712	27.4237	2.69095	0.0231728	0.152123
PLYA2_00350 scyllo-inositol 2-dehydrogenase (NADP(+)) IolU	M3	157720000	M	27.2328	PLYA2_00350	P_vs_M	complete	0.506645	0.0855772	0.927712	27.4237	2.69095	0.0231728	0.152123
PLYA2_00350 scyllo-inositol 2-dehydrogenase (NADP(+)) IolU	M4	110130000	M	26.7146	PLYA2_00350	P_vs_M	complete	0.506645	0.0855772	0.927712	27.4237	2.69095	0.0231728	0.152123
PLYA2_00351 putative propionyl-CoA carboxylase beta chain 5	P1	345840000	P	28.3655	PLYA2_00351	P_vs_M	complete	0.396196	0.0680764	0.724315	28.1096	2.70043	0.0228033	0.150783
PLYA2_00351 putative propionyl-CoA carboxylase beta chain 5	P2	312680000	P	28.2201	PLYA2_00351	P_vs_M	complete	0.396196	0.0680764	0.724315	28.1096	2.70043	0.0228033	0.150783
PLYA2_00351 putative propionyl-CoA carboxylase beta chain 5	P3	309590000	P	28.2058	PLYA2_00351	P_vs_M	complete	0.396196	0.0680764	0.724315	28.1096	2.70043	0.0228033	0.150783
PLYA2_00351 putative propionyl-CoA carboxylase beta chain 5	P4	364040000	P	28.4395	PLYA2_00351	P_vs_M	complete	0.396196	0.0680764	0.724315	28.1096	2.70043	0.0228033	0.150783
PLYA2_00351 putative propionyl-CoA carboxylase beta chain 5	M1	223540000	M	27.736	PLYA2_00351	P_vs_M	complete	0.396196	0.0680764	0.724315	28.1096	2.70043	0.0228033	0.150783
PLYA2_00351 putative propionyl-CoA carboxylase beta chain 5	M2	271700000	M	28.0174	PLYA2_00351	P_vs_M	complete	0.396196	0.0680764	0.724315	28.1096	2.70043	0.0228033	0.150783
PLYA2_00351 putative propionyl-CoA carboxylase beta chain 5	M3	226290000	M	27.7536	PLYA2_00351	P_vs_M	complete	0.396196	0.0680764	0.724315	28.1096	2.70043	0.0228033	0.150783
PLYA2_00351 putative propionyl-CoA carboxylase beta chain 5	M4	295620000	M	28.1392	PLYA2_00351	P_vs_M	complete	0.396196	0.0680764	0.724315	28.1096	2.70043	0.0228033	0.150783
PLYA2_00357 o-succinylbenzoate synthase	P1	92117000	P	26.457	PLYA2_00357	P_vs_M	complete	0.287374	-0.0947051	0.669454	26.6171	1.68209	0.124298	0.360643
PLYA2_00357 o-succinylbenzoate synthase	P2	122020000	P	26.8625	PLYA2_00357	P_vs_M	complete	0.287374	-0.0947051	0.669454	26.6171	1.68209	0.124298	0.360643
PLYA2_00357 o-succinylbenzoate synthase	P3	119540000	P	26.8329	PLYA2_00357	P_vs_M	complete	0.287374	-0.0947051	0.669454	26.6171	1.68209	0.124298	0.360643
PLYA2_00357 o-succinylbenzoate synthase	P4	124420000	P	26.8906	PLYA2_00357	P_vs_M	complete	0.287374	-0.0947051	0.669454	26.6171	1.68209	0.124298	0.360643
PLYA2_00357 o-succinylbenzoate synthase	M1	109350000	M	26.7044	PLYA2_00357	P_vs_M	complete	0.287374	-0.0947051	0.669454	26.6171	1.68209	0.124298	0.360643
PLYA2_00357 o-succinylbenzoate synthase	M2	106600000	M	26.6676	PLYA2_00357	P_vs_M	complete	0.287374	-0.0947051	0.669454	26.6171	1.68209	0.124298	0.360643
PLYA2_00357 o-succinylbenzoate synthase	M3	81314000	M	26.277	PLYA2_00357	P_vs_M	complete	0.287374	-0.0947051	0.669454	26.6171	1.68209	0.124298	0.360643
PLYA2_00357 o-succinylbenzoate synthase	M4	79506000	M	26.2446	PLYA2_00357	P_vs_M	complete	0.287374	-0.0947051	0.669454	26.6171	1.68209	0.124298	0.360643
PLYA2_00358 hypothetical protein	P1	338980000	P	28.3366	PLYA2_00358	P_vs_M	complete	0.732664	-0.0882229	1.55355	27.6129	1.99607	0.0746494	0.281478
PLYA2_00358 hypothetical protein	P2	340150000	P	28.3416	PLYA2_00358	P_vs_M	complete	0.732664	-0.0882229	1.55355	27.6129	1.99607	0.0746494	0.281478
PLYA2_00358 hypothetical protein	P3	232210000	P	27.7909	PLYA2_00358	P_vs_M	complete	0.732664	-0.0882229	1.55355	27.6129	1.99607	0.0746494	0.281478
PLYA2_00358 hypothetical protein	P4	183060000	P	27.4477	PLYA2_00358	P_vs_M	complete	0.732664	-0.0882229	1.55355	27.6129	1.99607	0.0746494	0.281478
PLYA2_00358 hypothetical protein	M1	225010000	M	27.7454	PLYA2_00358	P_vs_M	complete	0.732664	-0.0882229	1.55355	27.6129	1.99607	0.0746494	0.281478
PLYA2_00358 hypothetical protein	M2	183120000	M	27.4482	PLYA2_00358	P_vs_M	complete	0.732664	-0.0882229	1.55355	27.6129	1.99607	0.0746494	0.281478
PLYA2_00358 hypothetical protein	M3	216030000	M	27.6867	PLYA2_00358	P_vs_M	complete	0.732664	-0.0882229	1.55355	27.6129	1.99607	0.0746494	0.281478
PLYA2_00358 hypothetical protein	M4	72219000	M	26.1059	PLYA2_00358	P_vs_M	complete	0.732664	-0.0882229	1.55355	27.6129	1.99607	0.0746494	0.281478
PLYA2_00359 Histidine kinase	P1	365290000	P	28.4445	PLYA2_00359	P_vs_M	complete	0.481983	0.198214	0.765751	28.0879	3.79858	0.00366723	0.0643528
PLYA2_00359 Histidine kinase	P2	318820000	P	28.2482	PLYA2_00359	P_vs_M	complete	0.481983	0.198214	0.765751	28.0879	3.79858	0.00366723	0.0643528
PLYA2_00359 Histidine kinase	P3	349200000	P	28.3795	PLYA2_00359	P_vs_M	complete	0.481983	0.198214	0.765751	28.0879	3.79858	0.00366723	0.0643528
PLYA2_00359 Histidine kinase	P4	317780000	P	28.2435	PLYA2_00359	P_vs_M	complete	0.481983	0.198214	0.765751	28.0879	3.79858	0.00366723	0.0643528
PLYA2_00359 Histidine kinase	M1	257380000	M	27.9393	PLYA2_00359	P_vs_M	complete	0.481983	0.198214	0.765751	28.0879	3.79858	0.00366723	0.0643528
PLYA2_00359 Histidine kinase	M2	250560000	M	27.9006	PLYA2_00359	P_vs_M	complete	0.481983	0.198214	0.765751	28.0879	3.79858	0.00366723	0.0643528
PLYA2_00359 Histidine kinase	M3	228210000	M	27.7658	PLYA2_00359	P_vs_M	complete	0.481983	0.198214	0.765751	28.0879	3.79858	0.00366723	0.0643528
PLYA2_00359 Histidine kinase	M4	230780000	M	27.7819	PLYA2_00359	P_vs_M	complete	0.481983	0.198214	0.765751	28.0879	3.79858	0.00366723	0.0643528
PLYA2_00360 Response regulator receiver domain protein	P1	330900000	P	28.3018	PLYA2_00360	P_vs_M	complete	0.00370537	-0.379251	0.386661	28.1451	0.021639	0.983173	0.992418
PLYA2_00360 Response regulator receiver domain protein	P2	268950000	P	28.0028	PLYA2_00360	P_vs_M	complete	0.00370537	-0.379251	0.386661	28.1451	0.021639	0.983173	0.992418
PLYA2_00360 Response regulator receiver domain protein	P3	277840000	P	28.0497	PLYA2_00360	P_vs_M	complete	0.00370537	-0.379251	0.386661	28.1451	0.021639	0.983173	0.992418
PLYA2_00360 Response regulator receiver domain protein	P4	315630000	P	28.2337	PLYA2_00360	P_vs_M	complete	0.00370537	-0.379251	0.386661	28.1451	0.021639	0.983173	0.992418
PLYA2_00360 Response regulator receiver domain protein	M1	385070000	M	28.5205	PLYA2_00360	P_vs_M	complete	0.00370537	-0.379251	0.386661	28.1451	0.021639	0.983173	0.992418
PLYA2_00360 Response regulator receiver domain protein	M2	288000000	M	28.1015	PLYA2_00360	P_vs_M	complete	0.00370537	-0.379251	0.386661	28.1451	0.021639	0.983173	0.992418
PLYA2_00360 Response regulator receiver domain protein	M3	293590000	M	28.1292	PLYA2_00360	P_vs_M	complete	0.00370537	-0.379251	0.386661	28.1451	0.021639	0.983173	0.992418
PLYA2_00360 Response regulator receiver domain protein	M4	237250000	M	27.8218	PLYA2_00360	P_vs_M	complete	0.00370537	-0.379251	0.386661	28.1451	0.021639	0.983173	0.992418
PLYA2_00363 Conserved virulence factor B	P1	265800000	P	27.9858	PLYA2_00363	P_vs_M	complete	-0.103587	-0.484441	0.277267	27.7849	-0.608277	0.55693	0.760288
PLYA2_00363 Conserved virulence factor B	P2	185360000	P	27.4658	PLYA2_00363	P_vs_M	complete	-0.103587	-0.484441	0.277267	27.7849	-0.608277	0.55693	0.760288
PLYA2_00363 Conserved virulence factor B	P3	208150000	P	27.633	PLYA2_00363	P_vs_M	complete	-0.103587	-0.484441	0.277267	27.7849	-0.608277	0.55693	0.760288
PLYA2_00363 Conserved virulence factor B	P4	241550000	P	27.8477	PLYA2_00363	P_vs_M	complete	-0.103587	-0.484441	0.277267	27.7849	-0.608277	0.55693	0.760288
PLYA2_00363 Conserved virulence factor B	M1	250380000	M	27.8995	PLYA2_00363	P_vs_M	complete	-0.103587	-0.484441	0.277267	27.7849	-0.608277	0.55693	0.760288
PLYA2_00363 Conserved virulence factor B	M2	287980000	M	28.1014	PLYA2_00363	P_vs_M	complete	-0.103587	-0.484441	0.277267	27.7849	-0.608277	0.55693	0.760288
PLYA2_00363 Conserved virulence factor B	M3	228070000	M	27.7649	PLYA2_00363	P_vs_M	complete	-0.103587	-0.484441	0.277267	27.7849	-0.608277	0.55693	0.760288
PLYA2_00363 Conserved virulence factor B	M4	200750000	M	27.5808	PLYA2_00363	P_vs_M	complete	-0.103587	-0.484441	0.277267	27.7849	-0.608277	0.55693	0.760288
PLYA2_00364 hypothetical protein	P1	483920000	P	28.8502	PLYA2_00364	P_vs_M	complete	0.84185	-0.775673	2.45937	29.3414	1.16396	0.272176	0.534684
PLYA2_00364 hypothetical protein	P2	4154600000	P	31.9521	PLYA2_00364	P_vs_M	complete	0.84185	-0.775673	2.45937	29.3414	1.16396	0.272176	0.534684
PLYA2_00364 hypothetical protein	P3	513300000	P	28.9352	PLYA2_00364	P_vs_M	complete	0.84185	-0.775673	2.45937	29.3414	1.16396	0.272176	0.534684
PLYA2_00364 hypothetical protein	P4	666350000	P	29.3117	PLYA2_00364	P_vs_M	complete	0.84185	-0.775673	2.45937	29.3414	1.16396	0.272176	0.534684
PLYA2_00364 hypothetical protein	M1	432290000	M	28.6874	PLYA2_00364	P_vs_M	complete	0.84185	-0.775673	2.45937	29.3414	1.16396	0.272176	0.534684
PLYA2_00364 hypothetical protein	M2	477320000	M	28.8304	PLYA2_00364	P_vs_M	complete	0.84185	-0.775673	2.45937	29.3414	1.16396	0.272176	0.534684
PLYA2_00364 hypothetical protein	M3	1383100000	M	30.3653	PLYA2_00364	P_vs_M	complete	0.84185	-0.775673	2.45937	29.3414	1.16396	0.272176	0.534684
PLYA2_00364 hypothetical protein	M4	233480000	M	27.7987	PLYA2_00364	P_vs_M	complete	0.84185	-0.775673	2.45937	29.3414	1.16396	0.272176	0.534684
PLYA2_00365 2-succinyl-5-enolpyruvyl-6-hydroxy-3-cyclohexene-1-carboxylate synthase	P1	24352000	P	24.5375	PLYA2_00365	P_vs_M	MAR	-0.324941	-0.837279	0.187398	24.764	-1.47135	0.180679	0.433868
PLYA2_00365 2-succinyl-5-enolpyruvyl-6-hydroxy-3-cyclohexene-1-carboxylate synthase	P2	33428000	P	24.9946	PLYA2_00365	P_vs_M	MAR	-0.324941	-0.837279	0.187398	24.764	-1.47135	0.180679	0.433868
PLYA2_00365 2-succinyl-5-enolpyruvyl-6-hydroxy-3-cyclohexene-1-carboxylate synthase	P3	24157000	P	24.5259	PLYA2_00365	P_vs_M	MAR	-0.324941	-0.837279	0.187398	24.764	-1.47135	0.180679	0.433868
PLYA2_00365 2-succinyl-5-enolpyruvyl-6-hydroxy-3-cyclohexene-1-carboxylate synthase	P4	24812000	P	24.5645	PLYA2_00365	P_vs_M	MAR	-0.324941	-0.837279	0.187398	24.764	-1.47135	0.180679	0.433868
PLYA2_00365 2-succinyl-5-enolpyruvyl-6-hydroxy-3-cyclohexene-1-carboxylate synthase	M3	28637000	M	24.7714	PLYA2_00365	P_vs_M	MAR	-0.324941	-0.837279	0.187398	24.764	-1.47135	0.180679	0.433868
PLYA2_00365 2-succinyl-5-enolpyruvyl-6-hydroxy-3-cyclohexene-1-carboxylate synthase	M4	38272000	M	25.1898	PLYA2_00365	P_vs_M	MAR	-0.324941	-0.837279	0.187398	24.764	-1.47135	0.180679	0.433868
PLYA2_00366 Isochorismate synthase DhbC	P1	83862000	P	26.3215	PLYA2_00366	P_vs_M	complete	0.962179	0.64749	1.27687	25.9186	6.838	5.169e-05	0.0117918
PLYA2_00366 Isochorismate synthase DhbC	P2	80056000	P	26.2545	PLYA2_00366	P_vs_M	complete	0.962179	0.64749	1.27687	25.9186	6.838	5.169e-05	0.0117918
PLYA2_00366 Isochorismate synthase DhbC	P3	98060000	P	26.5472	PLYA2_00366	P_vs_M	complete	0.962179	0.64749	1.27687	25.9186	6.838	5.169e-05	0.0117918
PLYA2_00366 Isochorismate synthase DhbC	P4	93320000	P	26.4757	PLYA2_00366	P_vs_M	complete	0.962179	0.64749	1.27687	25.9186	6.838	5.169e-05	0.0117918
PLYA2_00366 Isochorismate synthase DhbC	M1	46389000	M	25.4673	PLYA2_00366	P_vs_M	complete	0.962179	0.64749	1.27687	25.9186	6.838	5.169e-05	0.0117918
PLYA2_00366 Isochorismate synthase DhbC	M2	47803000	M	25.5106	PLYA2_00366	P_vs_M	complete	0.962179	0.64749	1.27687	25.9186	6.838	5.169e-05	0.0117918
PLYA2_00366 Isochorismate synthase DhbC	M3	49334000	M	25.5561	PLYA2_00366	P_vs_M	complete	0.962179	0.64749	1.27687	25.9186	6.838	5.169e-05	0.0117918
PLYA2_00366 Isochorismate synthase DhbC	M4	38979000	M	25.2162	PLYA2_00366	P_vs_M	complete	0.962179	0.64749	1.27687	25.9186	6.838	5.169e-05	0.0117918
PLYA2_00367 Putative esterase	P1	164700000	P	27.2953	PLYA2_00367	P_vs_M	complete	0.0506484	-0.421481	0.522778	27.8341	0.239916	0.815372	0.909541
PLYA2_00367 Putative esterase	P2	279530000	P	28.0584	PLYA2_00367	P_vs_M	complete	0.0506484	-0.421481	0.522778	27.8341	0.239916	0.815372	0.909541
PLYA2_00367 Putative esterase	P3	293310000	P	28.1279	PLYA2_00367	P_vs_M	complete	0.0506484	-0.421481	0.522778	27.8341	0.239916	0.815372	0.909541
PLYA2_00367 Putative esterase	P4	260410000	P	27.9562	PLYA2_00367	P_vs_M	complete	0.0506484	-0.421481	0.522778	27.8341	0.239916	0.815372	0.909541
PLYA2_00367 Putative esterase	M1	254260000	M	27.9217	PLYA2_00367	P_vs_M	complete	0.0506484	-0.421481	0.522778	27.8341	0.239916	0.815372	0.909541
PLYA2_00367 Putative esterase	M2	258520000	M	27.9457	PLYA2_00367	P_vs_M	complete	0.0506484	-0.421481	0.522778	27.8341	0.239916	0.815372	0.909541
PLYA2_00367 Putative esterase	M3	252560000	M	27.9121	PLYA2_00367	P_vs_M	complete	0.0506484	-0.421481	0.522778	27.8341	0.239916	0.815372	0.909541
PLYA2_00367 Putative esterase	M4	184070000	M	27.4557	PLYA2_00367	P_vs_M	complete	0.0506484	-0.421481	0.522778	27.8341	0.239916	0.815372	0.909541
PLYA2_00370 hypothetical protein	P1	126090000	P	26.9099	PLYA2_00370	P_vs_M	complete	0.0188454	-0.396258	0.433949	26.6613	0.101532	0.921189	0.963974
PLYA2_00370 hypothetical protein	P2	93692000	P	26.4814	PLYA2_00370	P_vs_M	complete	0.0188454	-0.396258	0.433949	26.6613	0.101532	0.921189	0.963974
PLYA2_00370 hypothetical protein	P3	109520000	P	26.7066	PLYA2_00370	P_vs_M	complete	0.0188454	-0.396258	0.433949	26.6613	0.101532	0.921189	0.963974
PLYA2_00370 hypothetical protein	P4	100670000	P	26.5851	PLYA2_00370	P_vs_M	complete	0.0188454	-0.396258	0.433949	26.6613	0.101532	0.921189	0.963974
PLYA2_00370 hypothetical protein	M1	89079000	M	26.4086	PLYA2_00370	P_vs_M	complete	0.0188454	-0.396258	0.433949	26.6613	0.101532	0.921189	0.963974
PLYA2_00370 hypothetical protein	M2	86423000	M	26.3649	PLYA2_00370	P_vs_M	complete	0.0188454	-0.396258	0.433949	26.6613	0.101532	0.921189	0.963974
PLYA2_00370 hypothetical protein	M3	117200000	M	26.8044	PLYA2_00370	P_vs_M	complete	0.0188454	-0.396258	0.433949	26.6613	0.101532	0.921189	0.963974
PLYA2_00370 hypothetical protein	M4	137010000	M	27.0297	PLYA2_00370	P_vs_M	complete	0.0188454	-0.396258	0.433949	26.6613	0.101532	0.921189	0.963974
PLYA2_00371 Chaperone protein DnaK	P1	2171600000	P	31.0161	PLYA2_00371	P_vs_M	complete	0.0991252	-0.293347	0.491597	31.2696	0.564845	0.58496	0.773589
PLYA2_00371 Chaperone protein DnaK	P2	2920700000	P	31.4437	PLYA2_00371	P_vs_M	complete	0.0991252	-0.293347	0.491597	31.2696	0.564845	0.58496	0.773589
PLYA2_00371 Chaperone protein DnaK	P3	2530000000	P	31.2365	PLYA2_00371	P_vs_M	complete	0.0991252	-0.293347	0.491597	31.2696	0.564845	0.58496	0.773589
PLYA2_00371 Chaperone protein DnaK	P4	3211100000	P	31.5804	PLYA2_00371	P_vs_M	complete	0.0991252	-0.293347	0.491597	31.2696	0.564845	0.58496	0.773589
PLYA2_00371 Chaperone protein DnaK	M1	1978100000	M	30.8815	PLYA2_00371	P_vs_M	complete	0.0991252	-0.293347	0.491597	31.2696	0.564845	0.58496	0.773589
PLYA2_00371 Chaperone protein DnaK	M2	2697700000	M	31.3291	PLYA2_00371	P_vs_M	complete	0.0991252	-0.293347	0.491597	31.2696	0.564845	0.58496	0.773589
PLYA2_00371 Chaperone protein DnaK	M3	2639400000	M	31.2976	PLYA2_00371	P_vs_M	complete	0.0991252	-0.293347	0.491597	31.2696	0.564845	0.58496	0.773589
PLYA2_00371 Chaperone protein DnaK	M4	2779300000	M	31.3721	PLYA2_00371	P_vs_M	complete	0.0991252	-0.293347	0.491597	31.2696	0.564845	0.58496	0.773589
PLYA2_00372 L-serine dehydratase 1	P1	135230000	P	27.0108	PLYA2_00372	P_vs_M	complete	0.416202	0.110208	0.722197	26.8392	3.0419	0.0127973	0.11468
PLYA2_00372 L-serine dehydratase 1	P2	155140000	P	27.209	PLYA2_00372	P_vs_M	complete	0.416202	0.110208	0.722197	26.8392	3.0419	0.0127973	0.11468
PLYA2_00372 L-serine dehydratase 1	P3	141820000	P	27.0795	PLYA2_00372	P_vs_M	complete	0.416202	0.110208	0.722197	26.8392	3.0419	0.0127973	0.11468
PLYA2_00372 L-serine dehydratase 1	P4	124340000	P	26.8897	PLYA2_00372	P_vs_M	complete	0.416202	0.110208	0.722197	26.8392	3.0419	0.0127973	0.11468
PLYA2_00372 L-serine dehydratase 1	M1	116600000	M	26.797	PLYA2_00372	P_vs_M	complete	0.416202	0.110208	0.722197	26.8392	3.0419	0.0127973	0.11468
PLYA2_00372 L-serine dehydratase 1	M2	93844000	M	26.4838	PLYA2_00372	P_vs_M	complete	0.416202	0.110208	0.722197	26.8392	3.0419	0.0127973	0.11468
PLYA2_00372 L-serine dehydratase 1	M3	102500000	M	26.611	PLYA2_00372	P_vs_M	complete	0.416202	0.110208	0.722197	26.8392	3.0419	0.0127973	0.11468
PLYA2_00372 L-serine dehydratase 1	M4	104030000	M	26.6324	PLYA2_00372	P_vs_M	complete	0.416202	0.110208	0.722197	26.8392	3.0419	0.0127973	0.11468
PLYA2_00373 Xaa-Pro dipeptidyl-peptidase	P1	490210000	P	28.8688	PLYA2_00373	P_vs_M	complete	0.0547359	-0.400354	0.509825	28.7119	0.268986	0.793556	0.895633
PLYA2_00373 Xaa-Pro dipeptidyl-peptidase	P2	386330000	P	28.5253	PLYA2_00373	P_vs_M	complete	0.0547359	-0.400354	0.509825	28.7119	0.268986	0.793556	0.895633
PLYA2_00373 Xaa-Pro dipeptidyl-peptidase	P3	478630000	P	28.8343	PLYA2_00373	P_vs_M	complete	0.0547359	-0.400354	0.509825	28.7119	0.268986	0.793556	0.895633
PLYA2_00373 Xaa-Pro dipeptidyl-peptidase	P4	444770000	P	28.7285	PLYA2_00373	P_vs_M	complete	0.0547359	-0.400354	0.509825	28.7119	0.268986	0.793556	0.895633
PLYA2_00373 Xaa-Pro dipeptidyl-peptidase	M1	328990000	M	28.2935	PLYA2_00373	P_vs_M	complete	0.0547359	-0.400354	0.509825	28.7119	0.268986	0.793556	0.895633
PLYA2_00373 Xaa-Pro dipeptidyl-peptidase	M2	415190000	M	28.6292	PLYA2_00373	P_vs_M	complete	0.0547359	-0.400354	0.509825	28.7119	0.268986	0.793556	0.895633
PLYA2_00373 Xaa-Pro dipeptidyl-peptidase	M3	400710000	M	28.578	PLYA2_00373	P_vs_M	complete	0.0547359	-0.400354	0.509825	28.7119	0.268986	0.793556	0.895633
PLYA2_00373 Xaa-Pro dipeptidyl-peptidase	M4	632860000	M	29.2373	PLYA2_00373	P_vs_M	complete	0.0547359	-0.400354	0.509825	28.7119	0.268986	0.793556	0.895633
PLYA2_00376 3-methyl-2-oxobutanoate hydroxymethyltransferase	P1	975080000	P	29.8609	PLYA2_00376	P_vs_M	complete	0.526288	0.095534	0.957042	29.1372	2.73243	0.0215985	0.150431
PLYA2_00376 3-methyl-2-oxobutanoate hydroxymethyltransferase	P2	777470000	P	29.5342	PLYA2_00376	P_vs_M	complete	0.526288	0.095534	0.957042	29.1372	2.73243	0.0215985	0.150431
PLYA2_00376 3-methyl-2-oxobutanoate hydroxymethyltransferase	P3	588290000	P	29.132	PLYA2_00376	P_vs_M	complete	0.526288	0.095534	0.957042	29.1372	2.73243	0.0215985	0.150431
PLYA2_00376 3-methyl-2-oxobutanoate hydroxymethyltransferase	P4	565270000	P	29.0744	PLYA2_00376	P_vs_M	complete	0.526288	0.095534	0.957042	29.1372	2.73243	0.0215985	0.150431
PLYA2_00376 3-methyl-2-oxobutanoate hydroxymethyltransferase	M1	542000000	M	29.0137	PLYA2_00376	P_vs_M	complete	0.526288	0.095534	0.957042	29.1372	2.73243	0.0215985	0.150431
PLYA2_00376 3-methyl-2-oxobutanoate hydroxymethyltransferase	M2	459770000	M	28.7763	PLYA2_00376	P_vs_M	complete	0.526288	0.095534	0.957042	29.1372	2.73243	0.0215985	0.150431
PLYA2_00376 3-methyl-2-oxobutanoate hydroxymethyltransferase	M3	521850000	M	28.9591	PLYA2_00376	P_vs_M	complete	0.526288	0.095534	0.957042	29.1372	2.73243	0.0215985	0.150431
PLYA2_00376 3-methyl-2-oxobutanoate hydroxymethyltransferase	M4	450580000	M	28.7472	PLYA2_00376	P_vs_M	complete	0.526288	0.095534	0.957042	29.1372	2.73243	0.0215985	0.150431
PLYA2_00377 Ribosomal large subunit pseudouridine synthase C	P1	190520000	P	27.5054	PLYA2_00377	P_vs_M	complete	0.328233	-0.0526672	0.709132	27.2374	1.92719	0.0836155	0.30055
PLYA2_00377 Ribosomal large subunit pseudouridine synthase C	P2	164650000	P	27.2948	PLYA2_00377	P_vs_M	complete	0.328233	-0.0526672	0.709132	27.2374	1.92719	0.0836155	0.30055
PLYA2_00377 Ribosomal large subunit pseudouridine synthase C	P3	145130000	P	27.1128	PLYA2_00377	P_vs_M	complete	0.328233	-0.0526672	0.709132	27.2374	1.92719	0.0836155	0.30055
PLYA2_00377 Ribosomal large subunit pseudouridine synthase C	P4	217000000	P	27.6931	PLYA2_00377	P_vs_M	complete	0.328233	-0.0526672	0.709132	27.2374	1.92719	0.0836155	0.30055
PLYA2_00377 Ribosomal large subunit pseudouridine synthase C	M1	115690000	M	26.7857	PLYA2_00377	P_vs_M	complete	0.328233	-0.0526672	0.709132	27.2374	1.92719	0.0836155	0.30055
PLYA2_00377 Ribosomal large subunit pseudouridine synthase C	M2	148580000	M	27.1467	PLYA2_00377	P_vs_M	complete	0.328233	-0.0526672	0.709132	27.2374	1.92719	0.0836155	0.30055
PLYA2_00377 Ribosomal large subunit pseudouridine synthase C	M3	155130000	M	27.2089	PLYA2_00377	P_vs_M	complete	0.328233	-0.0526672	0.709132	27.2374	1.92719	0.0836155	0.30055
PLYA2_00377 Ribosomal large subunit pseudouridine synthase C	M4	149120000	M	27.1519	PLYA2_00377	P_vs_M	complete	0.328233	-0.0526672	0.709132	27.2374	1.92719	0.0836155	0.30055
PLYA2_00378 hypothetical protein	P1	58477000	P	25.8014	PLYA2_00378	P_vs_M	complete	0.335606	-0.0692116	0.740424	25.7619	1.85406	0.0942336	0.314975
PLYA2_00378 hypothetical protein	P2	69228000	P	26.0449	PLYA2_00378	P_vs_M	complete	0.335606	-0.0692116	0.740424	25.7619	1.85406	0.0942336	0.314975
PLYA2_00378 hypothetical protein	P3	65227000	P	25.959	PLYA2_00378	P_vs_M	complete	0.335606	-0.0692116	0.740424	25.7619	1.85406	0.0942336	0.314975
PLYA2_00378 hypothetical protein	P4	63207000	P	25.9136	PLYA2_00378	P_vs_M	complete	0.335606	-0.0692116	0.740424	25.7619	1.85406	0.0942336	0.314975
PLYA2_00378 hypothetical protein	M1	53840000	M	25.6822	PLYA2_00378	P_vs_M	complete	0.335606	-0.0692116	0.740424	25.7619	1.85406	0.0942336	0.314975
PLYA2_00378 hypothetical protein	M2	44446000	M	25.4056	PLYA2_00378	P_vs_M	complete	0.335606	-0.0692116	0.740424	25.7619	1.85406	0.0942336	0.314975
PLYA2_00378 hypothetical protein	M3	68509000	M	26.0298	PLYA2_00378	P_vs_M	complete	0.335606	-0.0692116	0.740424	25.7619	1.85406	0.0942336	0.314975
PLYA2_00378 hypothetical protein	M4	40148000	M	25.2588	PLYA2_00378	P_vs_M	complete	0.335606	-0.0692116	0.740424	25.7619	1.85406	0.0942336	0.314975
PLYA2_00379 2-isopropylmalate synthase	P1	73527000	P	26.1318	PLYA2_00379	P_vs_M	complete	0.276909	-0.200502	0.754319	26.1539	1.29718	0.224472	0.486534
PLYA2_00379 2-isopropylmalate synthase	P2	87582000	P	26.3841	PLYA2_00379	P_vs_M	complete	0.276909	-0.200502	0.754319	26.1539	1.29718	0.224472	0.486534
PLYA2_00379 2-isopropylmalate synthase	P3	104210000	P	26.6349	PLYA2_00379	P_vs_M	complete	0.276909	-0.200502	0.754319	26.1539	1.29718	0.224472	0.486534
PLYA2_00379 2-isopropylmalate synthase	P4	67972000	P	26.0184	PLYA2_00379	P_vs_M	complete	0.276909	-0.200502	0.754319	26.1539	1.29718	0.224472	0.486534
PLYA2_00379 2-isopropylmalate synthase	M1	87315000	M	26.3797	PLYA2_00379	P_vs_M	complete	0.276909	-0.200502	0.754319	26.1539	1.29718	0.224472	0.486534
PLYA2_00379 2-isopropylmalate synthase	M2	69455000	M	26.0496	PLYA2_00379	P_vs_M	complete	0.276909	-0.200502	0.754319	26.1539	1.29718	0.224472	0.486534
PLYA2_00379 2-isopropylmalate synthase	M3	72977000	M	26.1209	PLYA2_00379	P_vs_M	complete	0.276909	-0.200502	0.754319	26.1539	1.29718	0.224472	0.486534
PLYA2_00379 2-isopropylmalate synthase	M4	47829000	M	25.5114	PLYA2_00379	P_vs_M	complete	0.276909	-0.200502	0.754319	26.1539	1.29718	0.224472	0.486534
PLYA2_00380 3-isopropylmalate dehydrogenase	P1	48348000	P	25.527	PLYA2_00380	P_vs_M	MAR	0.349193	-0.0460237	0.74441	25.3849	2.04974	0.0757474	0.282414
PLYA2_00380 3-isopropylmalate dehydrogenase	P2	42689000	P	25.3474	PLYA2_00380	P_vs_M	MAR	0.349193	-0.0460237	0.74441	25.3849	2.04974	0.0757474	0.282414
PLYA2_00380 3-isopropylmalate dehydrogenase	P3	48215000	P	25.523	PLYA2_00380	P_vs_M	MAR	0.349193	-0.0460237	0.74441	25.3849	2.04974	0.0757474	0.282414
PLYA2_00380 3-isopropylmalate dehydrogenase	P4	51141000	P	25.608	PLYA2_00380	P_vs_M	MAR	0.349193	-0.0460237	0.74441	25.3849	2.04974	0.0757474	0.282414
PLYA2_00380 3-isopropylmalate dehydrogenase	M1	36562000	M	25.1238	PLYA2_00380	P_vs_M	MAR	0.349193	-0.0460237	0.74441	25.3849	2.04974	0.0757474	0.282414
PLYA2_00380 3-isopropylmalate dehydrogenase	M4	38024000	M	25.1804	PLYA2_00380	P_vs_M	MAR	0.349193	-0.0460237	0.74441	25.3849	2.04974	0.0757474	0.282414
PLYA2_00381 Thiol-disulfide oxidoreductase ResA	P1	50890000	P	25.6009	PLYA2_00381	P_vs_M	MAR	0.562455	-0.04263	1.16754	24.7683	2.11259	0.0647253	0.264851
PLYA2_00381 Thiol-disulfide oxidoreductase ResA	P2	23937000	P	24.5127	PLYA2_00381	P_vs_M	MAR	0.562455	-0.04263	1.16754	24.7683	2.11259	0.0647253	0.264851
PLYA2_00381 Thiol-disulfide oxidoreductase ResA	P3	33910000	P	25.0152	PLYA2_00381	P_vs_M	MAR	0.562455	-0.04263	1.16754	24.7683	2.11259	0.0647253	0.264851
PLYA2_00381 Thiol-disulfide oxidoreductase ResA	P4	31495000	P	24.9086	PLYA2_00381	P_vs_M	MAR	0.562455	-0.04263	1.16754	24.7683	2.11259	0.0647253	0.264851
PLYA2_00381 Thiol-disulfide oxidoreductase ResA	M1	27994000	M	24.7386	PLYA2_00381	P_vs_M	MAR	0.562455	-0.04263	1.16754	24.7683	2.11259	0.0647253	0.264851
PLYA2_00381 Thiol-disulfide oxidoreductase ResA	M3	23432000	M	24.482	PLYA2_00381	P_vs_M	MAR	0.562455	-0.04263	1.16754	24.7683	2.11259	0.0647253	0.264851
PLYA2_00381 Thiol-disulfide oxidoreductase ResA	M4	18234000	M	24.1201	PLYA2_00381	P_vs_M	MAR	0.562455	-0.04263	1.16754	24.7683	2.11259	0.0647253	0.264851
PLYA2_00382 Phenylalanine--tRNA ligase beta subunit	P1	3042100000	P	31.5024	PLYA2_00382	P_vs_M	complete	0.617057	0.127028	1.10709	30.8674	2.81616	0.0187402	0.136258
PLYA2_00382 Phenylalanine--tRNA ligase beta subunit	P2	2550900000	P	31.2484	PLYA2_00382	P_vs_M	complete	0.617057	0.127028	1.10709	30.8674	2.81616	0.0187402	0.136258
PLYA2_00382 Phenylalanine--tRNA ligase beta subunit	P3	2682500000	P	31.3209	PLYA2_00382	P_vs_M	complete	0.617057	0.127028	1.10709	30.8674	2.81616	0.0187402	0.136258
PLYA2_00382 Phenylalanine--tRNA ligase beta subunit	P4	1664200000	P	30.6322	PLYA2_00382	P_vs_M	complete	0.617057	0.127028	1.10709	30.8674	2.81616	0.0187402	0.136258
PLYA2_00382 Phenylalanine--tRNA ligase beta subunit	M1	1748300000	M	30.7033	PLYA2_00382	P_vs_M	complete	0.617057	0.127028	1.10709	30.8674	2.81616	0.0187402	0.136258
PLYA2_00382 Phenylalanine--tRNA ligase beta subunit	M2	1191100000	M	30.1496	PLYA2_00382	P_vs_M	complete	0.617057	0.127028	1.10709	30.8674	2.81616	0.0187402	0.136258
PLYA2_00382 Phenylalanine--tRNA ligase beta subunit	M3	1862200000	M	30.7944	PLYA2_00382	P_vs_M	complete	0.617057	0.127028	1.10709	30.8674	2.81616	0.0187402	0.136258
PLYA2_00382 Phenylalanine--tRNA ligase beta subunit	M4	1614400000	M	30.5884	PLYA2_00382	P_vs_M	complete	0.617057	0.127028	1.10709	30.8674	2.81616	0.0187402	0.136258
PLYA2_00384 putative ABC transporter ATP-binding protein YbiT	P1	1030000000	P	29.94	PLYA2_00384	P_vs_M	complete	0.359762	-0.176563	0.896088	29.4042	1.50017	0.165288	0.416202
PLYA2_00384 putative ABC transporter ATP-binding protein YbiT	P2	544740000	P	29.021	PLYA2_00384	P_vs_M	complete	0.359762	-0.176563	0.896088	29.4042	1.50017	0.165288	0.416202
PLYA2_00384 putative ABC transporter ATP-binding protein YbiT	P3	840070000	P	29.6459	PLYA2_00384	P_vs_M	complete	0.359762	-0.176563	0.896088	29.4042	1.50017	0.165288	0.416202
PLYA2_00384 putative ABC transporter ATP-binding protein YbiT	P4	889990000	P	29.7292	PLYA2_00384	P_vs_M	complete	0.359762	-0.176563	0.896088	29.4042	1.50017	0.165288	0.416202
PLYA2_00384 putative ABC transporter ATP-binding protein YbiT	M1	577320000	M	29.1048	PLYA2_00384	P_vs_M	complete	0.359762	-0.176563	0.896088	29.4042	1.50017	0.165288	0.416202
PLYA2_00384 putative ABC transporter ATP-binding protein YbiT	M2	909830000	M	29.761	PLYA2_00384	P_vs_M	complete	0.359762	-0.176563	0.896088	29.4042	1.50017	0.165288	0.416202
PLYA2_00384 putative ABC transporter ATP-binding protein YbiT	M3	540660000	M	29.0101	PLYA2_00384	P_vs_M	complete	0.359762	-0.176563	0.896088	29.4042	1.50017	0.165288	0.416202
PLYA2_00384 putative ABC transporter ATP-binding protein YbiT	M4	544790000	M	29.0211	PLYA2_00384	P_vs_M	complete	0.359762	-0.176563	0.896088	29.4042	1.50017	0.165288	0.416202
PLYA2_00385 hypothetical protein	P1	602830000	P	29.1672	PLYA2_00385	P_vs_M	complete	0.176012	-0.120145	0.47217	28.9927	1.32915	0.214109	0.480506
PLYA2_00385 hypothetical protein	P2	528480000	P	28.9773	PLYA2_00385	P_vs_M	complete	0.176012	-0.120145	0.47217	28.9927	1.32915	0.214109	0.480506
PLYA2_00385 hypothetical protein	P3	551400000	P	29.0385	PLYA2_00385	P_vs_M	complete	0.176012	-0.120145	0.47217	28.9927	1.32915	0.214109	0.480506
PLYA2_00385 hypothetical protein	P4	591480000	P	29.1398	PLYA2_00385	P_vs_M	complete	0.176012	-0.120145	0.47217	28.9927	1.32915	0.214109	0.480506
PLYA2_00385 hypothetical protein	M1	484910000	M	28.8531	PLYA2_00385	P_vs_M	complete	0.176012	-0.120145	0.47217	28.9927	1.32915	0.214109	0.480506
PLYA2_00385 hypothetical protein	M2	566710000	M	29.078	PLYA2_00385	P_vs_M	complete	0.176012	-0.120145	0.47217	28.9927	1.32915	0.214109	0.480506
PLYA2_00385 hypothetical protein	M3	452500000	M	28.7533	PLYA2_00385	P_vs_M	complete	0.176012	-0.120145	0.47217	28.9927	1.32915	0.214109	0.480506
PLYA2_00385 hypothetical protein	M4	512920000	M	28.9342	PLYA2_00385	P_vs_M	complete	0.176012	-0.120145	0.47217	28.9927	1.32915	0.214109	0.480506
PLYA2_00386 Transaldolase	P1	7242900000	P	32.7539	PLYA2_00386	P_vs_M	complete	0.102448	-0.338752	0.543648	32.3274	0.519307	0.615148	0.792588
PLYA2_00386 Transaldolase	P2	6350000000	P	32.5641	PLYA2_00386	P_vs_M	complete	0.102448	-0.338752	0.543648	32.3274	0.519307	0.615148	0.792588
PLYA2_00386 Transaldolase	P3	4221600000	P	31.9751	PLYA2_00386	P_vs_M	complete	0.102448	-0.338752	0.543648	32.3274	0.519307	0.615148	0.792588
PLYA2_00386 Transaldolase	P4	5007400000	P	32.2214	PLYA2_00386	P_vs_M	complete	0.102448	-0.338752	0.543648	32.3274	0.519307	0.615148	0.792588
PLYA2_00386 Transaldolase	M1	5642900000	M	32.3938	PLYA2_00386	P_vs_M	complete	0.102448	-0.338752	0.543648	32.3274	0.519307	0.615148	0.792588
PLYA2_00386 Transaldolase	M2	5063900000	M	32.2376	PLYA2_00386	P_vs_M	complete	0.102448	-0.338752	0.543648	32.3274	0.519307	0.615148	0.792588
PLYA2_00386 Transaldolase	M3	5975800000	M	32.4765	PLYA2_00386	P_vs_M	complete	0.102448	-0.338752	0.543648	32.3274	0.519307	0.615148	0.792588
PLYA2_00386 Transaldolase	M4	4285800000	M	31.9969	PLYA2_00386	P_vs_M	complete	0.102448	-0.338752	0.543648	32.3274	0.519307	0.615148	0.792588
PLYA2_00387 Cyclopentanol dehydrogenase	P1	178760000	P	27.4134	PLYA2_00387	P_vs_M	MAR	0.111197	-0.304819	0.527214	27.0543	0.607474	0.558997	0.760288
PLYA2_00387 Cyclopentanol dehydrogenase	P2	136250000	P	27.0217	PLYA2_00387	P_vs_M	MAR	0.111197	-0.304819	0.527214	27.0543	0.607474	0.558997	0.760288
PLYA2_00387 Cyclopentanol dehydrogenase	P3	117910000	P	26.8131	PLYA2_00387	P_vs_M	MAR	0.111197	-0.304819	0.527214	27.0543	0.607474	0.558997	0.760288
PLYA2_00387 Cyclopentanol dehydrogenase	P4	149920000	P	27.1596	PLYA2_00387	P_vs_M	MAR	0.111197	-0.304819	0.527214	27.0543	0.607474	0.558997	0.760288
PLYA2_00387 Cyclopentanol dehydrogenase	M1	151280000	M	27.1726	PLYA2_00387	P_vs_M	MAR	0.111197	-0.304819	0.527214	27.0543	0.607474	0.558997	0.760288
PLYA2_00387 Cyclopentanol dehydrogenase	M3	124060000	M	26.8865	PLYA2_00387	P_vs_M	MAR	0.111197	-0.304819	0.527214	27.0543	0.607474	0.558997	0.760288
PLYA2_00387 Cyclopentanol dehydrogenase	M4	126380000	M	26.9132	PLYA2_00387	P_vs_M	MAR	0.111197	-0.304819	0.527214	27.0543	0.607474	0.558997	0.760288
PLYA2_00388 Glutamine cyclotransferase	P1	632050000	P	29.2355	PLYA2_00388	P_vs_M	complete	0.482341	-0.190611	1.15529	28.305	1.60297	0.140858	0.382417
PLYA2_00388 Glutamine cyclotransferase	P2	242110000	P	27.8511	PLYA2_00388	P_vs_M	complete	0.482341	-0.190611	1.15529	28.305	1.60297	0.140858	0.382417
PLYA2_00388 Glutamine cyclotransferase	P3	327490000	P	28.2869	PLYA2_00388	P_vs_M	complete	0.482341	-0.190611	1.15529	28.305	1.60297	0.140858	0.382417
PLYA2_00388 Glutamine cyclotransferase	P4	470980000	P	28.8111	PLYA2_00388	P_vs_M	complete	0.482341	-0.190611	1.15529	28.305	1.60297	0.140858	0.382417
PLYA2_00388 Glutamine cyclotransferase	M1	369540000	M	28.4612	PLYA2_00388	P_vs_M	complete	0.482341	-0.190611	1.15529	28.305	1.60297	0.140858	0.382417
PLYA2_00388 Glutamine cyclotransferase	M2	316700000	M	28.2385	PLYA2_00388	P_vs_M	complete	0.482341	-0.190611	1.15529	28.305	1.60297	0.140858	0.382417
PLYA2_00388 Glutamine cyclotransferase	M3	257710000	M	27.9412	PLYA2_00388	P_vs_M	complete	0.482341	-0.190611	1.15529	28.305	1.60297	0.140858	0.382417
PLYA2_00388 Glutamine cyclotransferase	M4	205460000	M	27.6143	PLYA2_00388	P_vs_M	complete	0.482341	-0.190611	1.15529	28.305	1.60297	0.140858	0.382417
PLYA2_00392 Tetratricopeptide repeat protein	P1	163910000	P	27.2883	PLYA2_00392	P_vs_M	complete	-0.301	-0.67128	0.0692795	27.5493	-1.81799	0.0999213	0.324028
PLYA2_00392 Tetratricopeptide repeat protein	P2	180580000	P	27.4281	PLYA2_00392	P_vs_M	complete	-0.301	-0.67128	0.0692795	27.5493	-1.81799	0.0999213	0.324028
PLYA2_00392 Tetratricopeptide repeat protein	P3	167700000	P	27.3213	PLYA2_00392	P_vs_M	complete	-0.301	-0.67128	0.0692795	27.5493	-1.81799	0.0999213	0.324028
PLYA2_00392 Tetratricopeptide repeat protein	P4	197520000	P	27.5574	PLYA2_00392	P_vs_M	complete	-0.301	-0.67128	0.0692795	27.5493	-1.81799	0.0999213	0.324028
PLYA2_00392 Tetratricopeptide repeat protein	M1	221190000	M	27.7207	PLYA2_00392	P_vs_M	complete	-0.301	-0.67128	0.0692795	27.5493	-1.81799	0.0999213	0.324028
PLYA2_00392 Tetratricopeptide repeat protein	M2	268530000	M	28.0005	PLYA2_00392	P_vs_M	complete	-0.301	-0.67128	0.0692795	27.5493	-1.81799	0.0999213	0.324028
PLYA2_00392 Tetratricopeptide repeat protein	M3	225030000	M	27.7455	PLYA2_00392	P_vs_M	complete	-0.301	-0.67128	0.0692795	27.5493	-1.81799	0.0999213	0.324028
PLYA2_00392 Tetratricopeptide repeat protein	M4	168990000	M	27.3324	PLYA2_00392	P_vs_M	complete	-0.301	-0.67128	0.0692795	27.5493	-1.81799	0.0999213	0.324028
PLYA2_00393 hypothetical protein	P1	1404300000	P	30.3872	PLYA2_00393	P_vs_M	complete	0.44454	-0.0625982	0.951678	29.6041	1.96037	0.0791767	0.290569
PLYA2_00393 hypothetical protein	P2	821360000	P	29.6134	PLYA2_00393	P_vs_M	complete	0.44454	-0.0625982	0.951678	29.6041	1.96037	0.0791767	0.290569
PLYA2_00393 hypothetical protein	P3	1071100000	P	29.9964	PLYA2_00393	P_vs_M	complete	0.44454	-0.0625982	0.951678	29.6041	1.96037	0.0791767	0.290569
PLYA2_00393 hypothetical protein	P4	664800000	P	29.3083	PLYA2_00393	P_vs_M	complete	0.44454	-0.0625982	0.951678	29.6041	1.96037	0.0791767	0.290569
PLYA2_00393 hypothetical protein	M1	820190000	M	29.6114	PLYA2_00393	P_vs_M	complete	0.44454	-0.0625982	0.951678	29.6041	1.96037	0.0791767	0.290569
PLYA2_00393 hypothetical protein	M2	695380000	M	29.3732	PLYA2_00393	P_vs_M	complete	0.44454	-0.0625982	0.951678	29.6041	1.96037	0.0791767	0.290569
PLYA2_00393 hypothetical protein	M3	671380000	M	29.3226	PLYA2_00393	P_vs_M	complete	0.44454	-0.0625982	0.951678	29.6041	1.96037	0.0791767	0.290569
PLYA2_00393 hypothetical protein	M4	625360000	M	29.2201	PLYA2_00393	P_vs_M	complete	0.44454	-0.0625982	0.951678	29.6041	1.96037	0.0791767	0.290569
PLYA2_00395 Serine hydroxymethyltransferase	P1	2802200000	P	31.3839	PLYA2_00395	P_vs_M	complete	0.22338	-0.198296	0.645056	31.1025	1.18473	0.264243	0.529283
PLYA2_00395 Serine hydroxymethyltransferase	P2	2746600000	P	31.355	PLYA2_00395	P_vs_M	complete	0.22338	-0.198296	0.645056	31.1025	1.18473	0.264243	0.529283
PLYA2_00395 Serine hydroxymethyltransferase	P3	1861300000	P	30.7937	PLYA2_00395	P_vs_M	complete	0.22338	-0.198296	0.645056	31.1025	1.18473	0.264243	0.529283
PLYA2_00395 Serine hydroxymethyltransferase	P4	2688500000	P	31.3242	PLYA2_00395	P_vs_M	complete	0.22338	-0.198296	0.645056	31.1025	1.18473	0.264243	0.529283
PLYA2_00395 Serine hydroxymethyltransferase	M1	2208700000	M	31.0406	PLYA2_00395	P_vs_M	complete	0.22338	-0.198296	0.645056	31.1025	1.18473	0.264243	0.529283
PLYA2_00395 Serine hydroxymethyltransferase	M2	1913300000	M	30.8334	PLYA2_00395	P_vs_M	complete	0.22338	-0.198296	0.645056	31.1025	1.18473	0.264243	0.529283
PLYA2_00395 Serine hydroxymethyltransferase	M3	2694700000	M	31.3275	PLYA2_00395	P_vs_M	complete	0.22338	-0.198296	0.645056	31.1025	1.18473	0.264243	0.529283
PLYA2_00395 Serine hydroxymethyltransferase	M4	1820600000	M	30.7618	PLYA2_00395	P_vs_M	complete	0.22338	-0.198296	0.645056	31.1025	1.18473	0.264243	0.529283
PLYA2_00396 Fumarylacetoacetate (FAA) hydrolase family protein	P1	1555500000	P	30.5347	PLYA2_00396	P_vs_M	complete	0.222147	-0.320448	0.764742	30.0007	0.915627	0.381986	0.639821
PLYA2_00396 Fumarylacetoacetate (FAA) hydrolase family protein	P2	1054600000	P	29.974	PLYA2_00396	P_vs_M	complete	0.222147	-0.320448	0.764742	30.0007	0.915627	0.381986	0.639821
PLYA2_00396 Fumarylacetoacetate (FAA) hydrolase family protein	P3	1394100000	P	30.3767	PLYA2_00396	P_vs_M	complete	0.222147	-0.320448	0.764742	30.0007	0.915627	0.381986	0.639821
PLYA2_00396 Fumarylacetoacetate (FAA) hydrolase family protein	P4	792300000	P	29.5615	PLYA2_00396	P_vs_M	complete	0.222147	-0.320448	0.764742	30.0007	0.915627	0.381986	0.639821
PLYA2_00396 Fumarylacetoacetate (FAA) hydrolase family protein	M1	1030000000	M	29.94	PLYA2_00396	P_vs_M	complete	0.222147	-0.320448	0.764742	30.0007	0.915627	0.381986	0.639821
PLYA2_00396 Fumarylacetoacetate (FAA) hydrolase family protein	M2	747350000	M	29.4772	PLYA2_00396	P_vs_M	complete	0.222147	-0.320448	0.764742	30.0007	0.915627	0.381986	0.639821
PLYA2_00396 Fumarylacetoacetate (FAA) hydrolase family protein	M3	1290100000	M	30.2648	PLYA2_00396	P_vs_M	complete	0.222147	-0.320448	0.764742	30.0007	0.915627	0.381986	0.639821
PLYA2_00396 Fumarylacetoacetate (FAA) hydrolase family protein	M4	985520000	M	29.8763	PLYA2_00396	P_vs_M	complete	0.222147	-0.320448	0.764742	30.0007	0.915627	0.381986	0.639821
PLYA2_00397 hypothetical protein	P1	942140000	P	29.8114	PLYA2_00397	P_vs_M	complete	0.544038	0.186363	0.901713	29.3893	3.40169	0.00701532	0.0843094
PLYA2_00397 hypothetical protein	P2	897210000	P	29.7409	PLYA2_00397	P_vs_M	complete	0.544038	0.186363	0.901713	29.3893	3.40169	0.00701532	0.0843094
PLYA2_00397 hypothetical protein	P3	722930000	P	29.4293	PLYA2_00397	P_vs_M	complete	0.544038	0.186363	0.901713	29.3893	3.40169	0.00701532	0.0843094
PLYA2_00397 hypothetical protein	P4	850600000	P	29.6639	PLYA2_00397	P_vs_M	complete	0.544038	0.186363	0.901713	29.3893	3.40169	0.00701532	0.0843094
PLYA2_00397 hypothetical protein	M1	496130000	M	28.8861	PLYA2_00397	P_vs_M	complete	0.544038	0.186363	0.901713	29.3893	3.40169	0.00701532	0.0843094
PLYA2_00397 hypothetical protein	M2	548190000	M	29.0301	PLYA2_00397	P_vs_M	complete	0.544038	0.186363	0.901713	29.3893	3.40169	0.00701532	0.0843094
PLYA2_00397 hypothetical protein	M3	719050000	M	29.4215	PLYA2_00397	P_vs_M	complete	0.544038	0.186363	0.901713	29.3893	3.40169	0.00701532	0.0843094
PLYA2_00397 hypothetical protein	M4	588110000	M	29.1315	PLYA2_00397	P_vs_M	complete	0.544038	0.186363	0.901713	29.3893	3.40169	0.00701532	0.0843094
PLYA2_00398 hypothetical protein	P1	181430000	P	27.4348	PLYA2_00398	P_vs_M	complete	-0.0736066	-0.513923	0.36671	27.3835	-0.373858	0.716524	0.857829
PLYA2_00398 hypothetical protein	P2	179050000	P	27.4158	PLYA2_00398	P_vs_M	complete	-0.0736066	-0.513923	0.36671	27.3835	-0.373858	0.716524	0.857829
PLYA2_00398 hypothetical protein	P3	179720000	P	27.4212	PLYA2_00398	P_vs_M	complete	-0.0736066	-0.513923	0.36671	27.3835	-0.373858	0.716524	0.857829
PLYA2_00398 hypothetical protein	P4	145340000	P	27.1149	PLYA2_00398	P_vs_M	complete	-0.0736066	-0.513923	0.36671	27.3835	-0.373858	0.716524	0.857829
PLYA2_00398 hypothetical protein	M1	254950000	M	27.9256	PLYA2_00398	P_vs_M	complete	-0.0736066	-0.513923	0.36671	27.3835	-0.373858	0.716524	0.857829
PLYA2_00398 hypothetical protein	M2	187670000	M	27.4836	PLYA2_00398	P_vs_M	complete	-0.0736066	-0.513923	0.36671	27.3835	-0.373858	0.716524	0.857829
PLYA2_00398 hypothetical protein	M3	148480000	M	27.1457	PLYA2_00398	P_vs_M	complete	-0.0736066	-0.513923	0.36671	27.3835	-0.373858	0.716524	0.857829
PLYA2_00398 hypothetical protein	M4	146480000	M	27.1261	PLYA2_00398	P_vs_M	complete	-0.0736066	-0.513923	0.36671	27.3835	-0.373858	0.716524	0.857829
PLYA2_00399 Chaperone protein ClpB 1	P1	317810000	P	28.2436	PLYA2_00399	P_vs_M	complete	-0.00509141	-0.285967	0.275784	28.311	-0.0405395	0.968482	0.984042
PLYA2_00399 Chaperone protein ClpB 1	P2	326570000	P	28.2828	PLYA2_00399	P_vs_M	complete	-0.00509141	-0.285967	0.275784	28.311	-0.0405395	0.968482	0.984042
PLYA2_00399 Chaperone protein ClpB 1	P3	320950000	P	28.2578	PLYA2_00399	P_vs_M	complete	-0.00509141	-0.285967	0.275784	28.311	-0.0405395	0.968482	0.984042
PLYA2_00399 Chaperone protein ClpB 1	P4	366650000	P	28.4498	PLYA2_00399	P_vs_M	complete	-0.00509141	-0.285967	0.275784	28.311	-0.0405395	0.968482	0.984042
PLYA2_00399 Chaperone protein ClpB 1	M1	318680000	M	28.2475	PLYA2_00399	P_vs_M	complete	-0.00509141	-0.285967	0.275784	28.311	-0.0405395	0.968482	0.984042
PLYA2_00399 Chaperone protein ClpB 1	M2	340980000	M	28.3451	PLYA2_00399	P_vs_M	complete	-0.00509141	-0.285967	0.275784	28.311	-0.0405395	0.968482	0.984042
PLYA2_00399 Chaperone protein ClpB 1	M3	319820000	M	28.2527	PLYA2_00399	P_vs_M	complete	-0.00509141	-0.285967	0.275784	28.311	-0.0405395	0.968482	0.984042
PLYA2_00399 Chaperone protein ClpB 1	M4	356430000	M	28.409	PLYA2_00399	P_vs_M	complete	-0.00509141	-0.285967	0.275784	28.311	-0.0405395	0.968482	0.984042
PLYA2_00400 HTH-type transcriptional repressor NemR	P1	373060000	P	28.4748	PLYA2_00400	P_vs_M	complete	0.0277011	-0.407176	0.462578	28.1349	0.142457	0.889624	0.951568
PLYA2_00400 HTH-type transcriptional repressor NemR	P2	312880000	P	28.221	PLYA2_00400	P_vs_M	complete	0.0277011	-0.407176	0.462578	28.1349	0.142457	0.889624	0.951568
PLYA2_00400 HTH-type transcriptional repressor NemR	P3	271970000	P	28.0189	PLYA2_00400	P_vs_M	complete	0.0277011	-0.407176	0.462578	28.1349	0.142457	0.889624	0.951568
PLYA2_00400 HTH-type transcriptional repressor NemR	P4	247040000	P	27.8802	PLYA2_00400	P_vs_M	complete	0.0277011	-0.407176	0.462578	28.1349	0.142457	0.889624	0.951568
PLYA2_00400 HTH-type transcriptional repressor NemR	M1	345980000	M	28.3661	PLYA2_00400	P_vs_M	complete	0.0277011	-0.407176	0.462578	28.1349	0.142457	0.889624	0.951568
PLYA2_00400 HTH-type transcriptional repressor NemR	M2	265330000	M	27.9832	PLYA2_00400	P_vs_M	complete	0.0277011	-0.407176	0.462578	28.1349	0.142457	0.889624	0.951568
PLYA2_00400 HTH-type transcriptional repressor NemR	M3	348120000	M	28.375	PLYA2_00400	P_vs_M	complete	0.0277011	-0.407176	0.462578	28.1349	0.142457	0.889624	0.951568
PLYA2_00400 HTH-type transcriptional repressor NemR	M4	227260000	M	27.7598	PLYA2_00400	P_vs_M	complete	0.0277011	-0.407176	0.462578	28.1349	0.142457	0.889624	0.951568
PLYA2_00401 Histidine phosphatase superfamily (branch 1)	P1	945510000	P	29.8165	PLYA2_00401	P_vs_M	complete	1.10712	0.457263	1.75697	30.1509	3.81006	0.00360007	0.0643528
PLYA2_00401 Histidine phosphatase superfamily (branch 1)	P2	2435800000	P	31.1817	PLYA2_00401	P_vs_M	complete	1.10712	0.457263	1.75697	30.1509	3.81006	0.00360007	0.0643528
PLYA2_00401 Histidine phosphatase superfamily (branch 1)	P3	2561300000	P	31.2542	PLYA2_00401	P_vs_M	complete	1.10712	0.457263	1.75697	30.1509	3.81006	0.00360007	0.0643528
PLYA2_00401 Histidine phosphatase superfamily (branch 1)	P4	1588800000	P	30.5653	PLYA2_00401	P_vs_M	complete	1.10712	0.457263	1.75697	30.1509	3.81006	0.00360007	0.0643528
PLYA2_00401 Histidine phosphatase superfamily (branch 1)	M1	743940000	M	29.4706	PLYA2_00401	P_vs_M	complete	1.10712	0.457263	1.75697	30.1509	3.81006	0.00360007	0.0643528
PLYA2_00401 Histidine phosphatase superfamily (branch 1)	M2	856630000	M	29.6741	PLYA2_00401	P_vs_M	complete	1.10712	0.457263	1.75697	30.1509	3.81006	0.00360007	0.0643528
PLYA2_00401 Histidine phosphatase superfamily (branch 1)	M3	769460000	M	29.5193	PLYA2_00401	P_vs_M	complete	1.10712	0.457263	1.75697	30.1509	3.81006	0.00360007	0.0643528
PLYA2_00401 Histidine phosphatase superfamily (branch 1)	M4	887600000	M	29.7253	PLYA2_00401	P_vs_M	complete	1.10712	0.457263	1.75697	30.1509	3.81006	0.00360007	0.0643528
PLYA2_00402 hypothetical protein	P1	233110000	P	27.7964	PLYA2_00402	P_vs_M	complete	0.197306	-0.273695	0.668307	27.3272	0.936857	0.371494	0.631325
PLYA2_00402 hypothetical protein	P2	159660000	P	27.2504	PLYA2_00402	P_vs_M	complete	0.197306	-0.273695	0.668307	27.3272	0.936857	0.371494	0.631325
PLYA2_00402 hypothetical protein	P3	191270000	P	27.511	PLYA2_00402	P_vs_M	complete	0.197306	-0.273695	0.668307	27.3272	0.936857	0.371494	0.631325
PLYA2_00402 hypothetical protein	P4	148480000	P	27.1457	PLYA2_00402	P_vs_M	complete	0.197306	-0.273695	0.668307	27.3272	0.936857	0.371494	0.631325
PLYA2_00402 hypothetical protein	M1	223990000	M	27.7389	PLYA2_00402	P_vs_M	complete	0.197306	-0.273695	0.668307	27.3272	0.936857	0.371494	0.631325
PLYA2_00402 hypothetical protein	M2	137620000	M	27.0361	PLYA2_00402	P_vs_M	complete	0.197306	-0.273695	0.668307	27.3272	0.936857	0.371494	0.631325
PLYA2_00402 hypothetical protein	M3	139800000	M	27.0588	PLYA2_00402	P_vs_M	complete	0.197306	-0.273695	0.668307	27.3272	0.936857	0.371494	0.631325
PLYA2_00402 hypothetical protein	M4	141930000	M	27.0806	PLYA2_00402	P_vs_M	complete	0.197306	-0.273695	0.668307	27.3272	0.936857	0.371494	0.631325
PLYA2_00403 SsrA-binding protein	P1	32628000	P	24.9596	PLYA2_00403	P_vs_M	MAR	0.443425	-0.0138162	0.900667	24.9689	2.24979	0.055696	0.245718
PLYA2_00403 SsrA-binding protein	P2	39911000	P	25.2503	PLYA2_00403	P_vs_M	MAR	0.443425	-0.0138162	0.900667	24.9689	2.24979	0.055696	0.245718
PLYA2_00403 SsrA-binding protein	P4	43123000	P	25.362	PLYA2_00403	P_vs_M	MAR	0.443425	-0.0138162	0.900667	24.9689	2.24979	0.055696	0.245718
PLYA2_00403 SsrA-binding protein	M1	24913000	M	24.5704	PLYA2_00403	P_vs_M	MAR	0.443425	-0.0138162	0.900667	24.9689	2.24979	0.055696	0.245718
PLYA2_00403 SsrA-binding protein	M2	33623000	M	25.0029	PLYA2_00403	P_vs_M	MAR	0.443425	-0.0138162	0.900667	24.9689	2.24979	0.055696	0.245718
PLYA2_00403 SsrA-binding protein	M3	26661000	M	24.6682	PLYA2_00403	P_vs_M	MAR	0.443425	-0.0138162	0.900667	24.9689	2.24979	0.055696	0.245718
PLYA2_00404 Protein-L-isoaspartate O-methyltransferase	P1	126380000	P	26.9132	PLYA2_00404	P_vs_M	complete	0.0107791	-0.401479	0.423037	26.8254	0.0584748	0.954553	0.979099
PLYA2_00404 Protein-L-isoaspartate O-methyltransferase	P2	94300000	P	26.4908	PLYA2_00404	P_vs_M	complete	0.0107791	-0.401479	0.423037	26.8254	0.0584748	0.954553	0.979099
PLYA2_00404 Protein-L-isoaspartate O-methyltransferase	P3	118360000	P	26.8186	PLYA2_00404	P_vs_M	complete	0.0107791	-0.401479	0.423037	26.8254	0.0584748	0.954553	0.979099
PLYA2_00404 Protein-L-isoaspartate O-methyltransferase	P4	143910000	P	27.1006	PLYA2_00404	P_vs_M	complete	0.0107791	-0.401479	0.423037	26.8254	0.0584748	0.954553	0.979099
PLYA2_00404 Protein-L-isoaspartate O-methyltransferase	M1	152250000	M	27.1819	PLYA2_00404	P_vs_M	complete	0.0107791	-0.401479	0.423037	26.8254	0.0584748	0.954553	0.979099
PLYA2_00404 Protein-L-isoaspartate O-methyltransferase	M2	119240000	M	26.8293	PLYA2_00404	P_vs_M	complete	0.0107791	-0.401479	0.423037	26.8254	0.0584748	0.954553	0.979099
PLYA2_00404 Protein-L-isoaspartate O-methyltransferase	M3	100700000	M	26.5855	PLYA2_00404	P_vs_M	complete	0.0107791	-0.401479	0.423037	26.8254	0.0584748	0.954553	0.979099
PLYA2_00404 Protein-L-isoaspartate O-methyltransferase	M4	107770000	M	26.6834	PLYA2_00404	P_vs_M	complete	0.0107791	-0.401479	0.423037	26.8254	0.0584748	0.954553	0.979099
PLYA2_00405 PhnA domain protein	P1	217290000	P	27.695	PLYA2_00405	P_vs_M	complete	-0.272849	-0.718768	0.17307	27.9724	-1.36842	0.201933	0.463885
PLYA2_00405 PhnA domain protein	P2	254100000	P	27.9208	PLYA2_00405	P_vs_M	complete	-0.272849	-0.718768	0.17307	27.9724	-1.36842	0.201933	0.463885
PLYA2_00405 PhnA domain protein	P3	216520000	P	27.6899	PLYA2_00405	P_vs_M	complete	-0.272849	-0.718768	0.17307	27.9724	-1.36842	0.201933	0.463885
PLYA2_00405 PhnA domain protein	P4	275610000	P	28.0381	PLYA2_00405	P_vs_M	complete	-0.272849	-0.718768	0.17307	27.9724	-1.36842	0.201933	0.463885
PLYA2_00405 PhnA domain protein	M1	260570000	M	27.9571	PLYA2_00405	P_vs_M	complete	-0.272849	-0.718768	0.17307	27.9724	-1.36842	0.201933	0.463885
PLYA2_00405 PhnA domain protein	M2	276750000	M	28.044	PLYA2_00405	P_vs_M	complete	-0.272849	-0.718768	0.17307	27.9724	-1.36842	0.201933	0.463885
PLYA2_00405 PhnA domain protein	M3	420840000	M	28.6487	PLYA2_00405	P_vs_M	complete	-0.272849	-0.718768	0.17307	27.9724	-1.36842	0.201933	0.463885
PLYA2_00405 PhnA domain protein	M4	231340000	M	27.7854	PLYA2_00405	P_vs_M	complete	-0.272849	-0.718768	0.17307	27.9724	-1.36842	0.201933	0.463885
PLYA2_00406 Tyrosine-protein phosphatase YwqE	P1	99054000	P	26.5617	PLYA2_00406	P_vs_M	MAR	0.338765	-0.329537	1.00707	26.1751	1.17596	0.274537	0.538742
PLYA2_00406 Tyrosine-protein phosphatase YwqE	P2	91905000	P	26.4536	PLYA2_00406	P_vs_M	MAR	0.338765	-0.329537	1.00707	26.1751	1.17596	0.274537	0.538742
PLYA2_00406 Tyrosine-protein phosphatase YwqE	P3	52312000	P	25.6406	PLYA2_00406	P_vs_M	MAR	0.338765	-0.329537	1.00707	26.1751	1.17596	0.274537	0.538742
PLYA2_00406 Tyrosine-protein phosphatase YwqE	P4	94662000	P	26.4963	PLYA2_00406	P_vs_M	MAR	0.338765	-0.329537	1.00707	26.1751	1.17596	0.274537	0.538742
PLYA2_00406 Tyrosine-protein phosphatase YwqE	M1	70478000	M	26.0707	PLYA2_00406	P_vs_M	MAR	0.338765	-0.329537	1.00707	26.1751	1.17596	0.274537	0.538742
PLYA2_00406 Tyrosine-protein phosphatase YwqE	M2	59564000	M	25.8279	PLYA2_00406	P_vs_M	MAR	0.338765	-0.329537	1.00707	26.1751	1.17596	0.274537	0.538742
PLYA2_00407 Tyrosine-protein kinase ptk	P1	378000000	P	28.4938	PLYA2_00407	P_vs_M	complete	0.0628679	-0.279089	0.404824	28.6157	0.411162	0.68986	0.84383
PLYA2_00407 Tyrosine-protein kinase ptk	P2	464750000	P	28.7919	PLYA2_00407	P_vs_M	complete	0.0628679	-0.279089	0.404824	28.6157	0.411162	0.68986	0.84383
PLYA2_00407 Tyrosine-protein kinase ptk	P3	472810000	P	28.8167	PLYA2_00407	P_vs_M	complete	0.0628679	-0.279089	0.404824	28.6157	0.411162	0.68986	0.84383
PLYA2_00407 Tyrosine-protein kinase ptk	P4	375980000	P	28.4861	PLYA2_00407	P_vs_M	complete	0.0628679	-0.279089	0.404824	28.6157	0.411162	0.68986	0.84383
PLYA2_00407 Tyrosine-protein kinase ptk	M1	383180000	M	28.5134	PLYA2_00407	P_vs_M	complete	0.0628679	-0.279089	0.404824	28.6157	0.411162	0.68986	0.84383
PLYA2_00407 Tyrosine-protein kinase ptk	M2	453660000	M	28.757	PLYA2_00407	P_vs_M	complete	0.0628679	-0.279089	0.404824	28.6157	0.411162	0.68986	0.84383
PLYA2_00407 Tyrosine-protein kinase ptk	M3	346490000	M	28.3682	PLYA2_00407	P_vs_M	complete	0.0628679	-0.279089	0.404824	28.6157	0.411162	0.68986	0.84383
PLYA2_00407 Tyrosine-protein kinase ptk	M4	435550000	M	28.6983	PLYA2_00407	P_vs_M	complete	0.0628679	-0.279089	0.404824	28.6157	0.411162	0.68986	0.84383
PLYA2_00408 Polysaccharide biosynthesis/export protein	P1	729550000	P	29.4424	PLYA2_00408	P_vs_M	complete	0.286452	-0.0750961	0.648001	29.0496	1.7719	0.107648	0.33845
PLYA2_00408 Polysaccharide biosynthesis/export protein	P2	583280000	P	29.1196	PLYA2_00408	P_vs_M	complete	0.286452	-0.0750961	0.648001	29.0496	1.7719	0.107648	0.33845
PLYA2_00408 Polysaccharide biosynthesis/export protein	P3	546070000	P	29.0245	PLYA2_00408	P_vs_M	complete	0.286452	-0.0750961	0.648001	29.0496	1.7719	0.107648	0.33845
PLYA2_00408 Polysaccharide biosynthesis/export protein	P4	610290000	P	29.1849	PLYA2_00408	P_vs_M	complete	0.286452	-0.0750961	0.648001	29.0496	1.7719	0.107648	0.33845
PLYA2_00408 Polysaccharide biosynthesis/export protein	M1	432020000	M	28.6865	PLYA2_00408	P_vs_M	complete	0.286452	-0.0750961	0.648001	29.0496	1.7719	0.107648	0.33845
PLYA2_00408 Polysaccharide biosynthesis/export protein	M2	618500000	M	29.2042	PLYA2_00408	P_vs_M	complete	0.286452	-0.0750961	0.648001	29.0496	1.7719	0.107648	0.33845
PLYA2_00408 Polysaccharide biosynthesis/export protein	M3	464990000	M	28.7926	PLYA2_00408	P_vs_M	complete	0.286452	-0.0750961	0.648001	29.0496	1.7719	0.107648	0.33845
PLYA2_00408 Polysaccharide biosynthesis/export protein	M4	515830000	M	28.9423	PLYA2_00408	P_vs_M	complete	0.286452	-0.0750961	0.648001	29.0496	1.7719	0.107648	0.33845
PLYA2_00410 Putative pyridoxal phosphate-dependent aminotransferase EpsN	P1	61489000	P	25.8738	PLYA2_00410	P_vs_M	MAR	0.0139235	-0.499572	0.527419	26.0993	0.0616249	0.952249	0.978888
PLYA2_00410 Putative pyridoxal phosphate-dependent aminotransferase EpsN	P2	75239000	P	26.165	PLYA2_00410	P_vs_M	MAR	0.0139235	-0.499572	0.527419	26.0993	0.0616249	0.952249	0.978888
PLYA2_00410 Putative pyridoxal phosphate-dependent aminotransferase EpsN	P3	92257000	P	26.4592	PLYA2_00410	P_vs_M	MAR	0.0139235	-0.499572	0.527419	26.0993	0.0616249	0.952249	0.978888
PLYA2_00410 Putative pyridoxal phosphate-dependent aminotransferase EpsN	P4	63626000	P	25.9231	PLYA2_00410	P_vs_M	MAR	0.0139235	-0.499572	0.527419	26.0993	0.0616249	0.952249	0.978888
PLYA2_00410 Putative pyridoxal phosphate-dependent aminotransferase EpsN	M1	94485000	M	26.4936	PLYA2_00410	P_vs_M	MAR	0.0139235	-0.499572	0.527419	26.0993	0.0616249	0.952249	0.978888
PLYA2_00410 Putative pyridoxal phosphate-dependent aminotransferase EpsN	M2	56076000	M	25.7409	PLYA2_00410	P_vs_M	MAR	0.0139235	-0.499572	0.527419	26.0993	0.0616249	0.952249	0.978888
PLYA2_00410 Putative pyridoxal phosphate-dependent aminotransferase EpsN	M3	68975000	M	26.0396	PLYA2_00410	P_vs_M	MAR	0.0139235	-0.499572	0.527419	26.0993	0.0616249	0.952249	0.978888
PLYA2_00411 UDP-N-acetylglucosamine 4-epimerase	P1	196180000	P	27.5476	PLYA2_00411	P_vs_M	complete	-0.014359	-0.34677	0.318052	27.311	-0.0966057	0.925	0.965034
PLYA2_00411 UDP-N-acetylglucosamine 4-epimerase	P2	165860000	P	27.3054	PLYA2_00411	P_vs_M	complete	-0.014359	-0.34677	0.318052	27.311	-0.0966057	0.925	0.965034
PLYA2_00411 UDP-N-acetylglucosamine 4-epimerase	P3	143760000	P	27.0991	PLYA2_00411	P_vs_M	complete	-0.014359	-0.34677	0.318052	27.311	-0.0966057	0.925	0.965034
PLYA2_00411 UDP-N-acetylglucosamine 4-epimerase	P4	161090000	P	27.2633	PLYA2_00411	P_vs_M	complete	-0.014359	-0.34677	0.318052	27.311	-0.0966057	0.925	0.965034
PLYA2_00411 UDP-N-acetylglucosamine 4-epimerase	M1	169890000	M	27.34	PLYA2_00411	P_vs_M	complete	-0.014359	-0.34677	0.318052	27.311	-0.0966057	0.925	0.965034
PLYA2_00411 UDP-N-acetylglucosamine 4-epimerase	M2	184100000	M	27.4559	PLYA2_00411	P_vs_M	complete	-0.014359	-0.34677	0.318052	27.311	-0.0966057	0.925	0.965034
PLYA2_00411 UDP-N-acetylglucosamine 4-epimerase	M3	173190000	M	27.3678	PLYA2_00411	P_vs_M	complete	-0.014359	-0.34677	0.318052	27.311	-0.0966057	0.925	0.965034
PLYA2_00411 UDP-N-acetylglucosamine 4-epimerase	M4	144760000	M	27.1091	PLYA2_00411	P_vs_M	complete	-0.014359	-0.34677	0.318052	27.311	-0.0966057	0.925	0.965034
PLYA2_00412 UDP-glucose 6-dehydrogenase TuaD	P1	141600000	P	27.0772	PLYA2_00412	P_vs_M	complete	0.0446759	-0.676265	0.765617	27.9248	0.138589	0.8926	0.953186
PLYA2_00412 UDP-glucose 6-dehydrogenase TuaD	P2	293010000	P	28.1264	PLYA2_00412	P_vs_M	complete	0.0446759	-0.676265	0.765617	27.9248	0.138589	0.8926	0.953186
PLYA2_00412 UDP-glucose 6-dehydrogenase TuaD	P3	318880000	P	28.2484	PLYA2_00412	P_vs_M	complete	0.0446759	-0.676265	0.765617	27.9248	0.138589	0.8926	0.953186
PLYA2_00412 UDP-glucose 6-dehydrogenase TuaD	P4	338980000	P	28.3366	PLYA2_00412	P_vs_M	complete	0.0446759	-0.676265	0.765617	27.9248	0.138589	0.8926	0.953186
PLYA2_00412 UDP-glucose 6-dehydrogenase TuaD	M1	301420000	M	28.1672	PLYA2_00412	P_vs_M	complete	0.0446759	-0.676265	0.765617	27.9248	0.138589	0.8926	0.953186
PLYA2_00412 UDP-glucose 6-dehydrogenase TuaD	M2	150240000	M	27.1627	PLYA2_00412	P_vs_M	complete	0.0446759	-0.676265	0.765617	27.9248	0.138589	0.8926	0.953186
PLYA2_00412 UDP-glucose 6-dehydrogenase TuaD	M3	295160000	M	28.1369	PLYA2_00412	P_vs_M	complete	0.0446759	-0.676265	0.765617	27.9248	0.138589	0.8926	0.953186
PLYA2_00412 UDP-glucose 6-dehydrogenase TuaD	M4	296440000	M	28.1432	PLYA2_00412	P_vs_M	complete	0.0446759	-0.676265	0.765617	27.9248	0.138589	0.8926	0.953186
PLYA2_00413 UDP-N-acetyl-D-glucosamine 6-dehydrogenase	P1	219190000	P	27.7076	PLYA2_00413	P_vs_M	complete	-0.0335812	-0.347437	0.280275	27.6279	-0.239288	0.815845	0.909541
PLYA2_00413 UDP-N-acetyl-D-glucosamine 6-dehydrogenase	P2	213540000	P	27.6699	PLYA2_00413	P_vs_M	complete	-0.0335812	-0.347437	0.280275	27.6279	-0.239288	0.815845	0.909541
PLYA2_00413 UDP-N-acetyl-D-glucosamine 6-dehydrogenase	P3	181890000	P	27.4385	PLYA2_00413	P_vs_M	complete	-0.0335812	-0.347437	0.280275	27.6279	-0.239288	0.815845	0.909541
PLYA2_00413 UDP-N-acetyl-D-glucosamine 6-dehydrogenase	P4	207470000	P	27.6283	PLYA2_00413	P_vs_M	complete	-0.0335812	-0.347437	0.280275	27.6279	-0.239288	0.815845	0.909541
PLYA2_00413 UDP-N-acetyl-D-glucosamine 6-dehydrogenase	M1	191660000	M	27.514	PLYA2_00413	P_vs_M	complete	-0.0335812	-0.347437	0.280275	27.6279	-0.239288	0.815845	0.909541
PLYA2_00413 UDP-N-acetyl-D-glucosamine 6-dehydrogenase	M2	245290000	M	27.8699	PLYA2_00413	P_vs_M	complete	-0.0335812	-0.347437	0.280275	27.6279	-0.239288	0.815845	0.909541
PLYA2_00413 UDP-N-acetyl-D-glucosamine 6-dehydrogenase	M3	195030000	M	27.5391	PLYA2_00413	P_vs_M	complete	-0.0335812	-0.347437	0.280275	27.6279	-0.239288	0.815845	0.909541
PLYA2_00413 UDP-N-acetyl-D-glucosamine 6-dehydrogenase	M4	211440000	M	27.6557	PLYA2_00413	P_vs_M	complete	-0.0335812	-0.347437	0.280275	27.6279	-0.239288	0.815845	0.909541
PLYA2_00414 Glycosyl transferases group 1	P1	99507000	P	26.5683	PLYA2_00414	P_vs_M	complete	0.268397	-0.0729634	0.609757	26.1905	1.7584	0.110013	0.340295
PLYA2_00414 Glycosyl transferases group 1	P2	76297000	P	26.1851	PLYA2_00414	P_vs_M	complete	0.268397	-0.0729634	0.609757	26.1905	1.7584	0.110013	0.340295
PLYA2_00414 Glycosyl transferases group 1	P3	82868000	P	26.3043	PLYA2_00414	P_vs_M	complete	0.268397	-0.0729634	0.609757	26.1905	1.7584	0.110013	0.340295
PLYA2_00414 Glycosyl transferases group 1	P4	79313000	P	26.2411	PLYA2_00414	P_vs_M	complete	0.268397	-0.0729634	0.609757	26.1905	1.7584	0.110013	0.340295
PLYA2_00414 Glycosyl transferases group 1	M1	67056000	M	25.9989	PLYA2_00414	P_vs_M	complete	0.268397	-0.0729634	0.609757	26.1905	1.7584	0.110013	0.340295
PLYA2_00414 Glycosyl transferases group 1	M2	71866000	M	26.0988	PLYA2_00414	P_vs_M	complete	0.268397	-0.0729634	0.609757	26.1905	1.7584	0.110013	0.340295
PLYA2_00414 Glycosyl transferases group 1	M3	60041000	M	25.8394	PLYA2_00414	P_vs_M	complete	0.268397	-0.0729634	0.609757	26.1905	1.7584	0.110013	0.340295
PLYA2_00414 Glycosyl transferases group 1	M4	81941000	M	26.2881	PLYA2_00414	P_vs_M	complete	0.268397	-0.0729634	0.609757	26.1905	1.7584	0.110013	0.340295
PLYA2_00415 UDP-2,3-diacetamido-2,3-dideoxy-D-glucuronate 2-epimerase	P1	293900000	P	28.1308	PLYA2_00415	P_vs_M	complete	0.0232377	-0.294484	0.34096	28.0843	0.163569	0.873417	0.944759
PLYA2_00415 UDP-2,3-diacetamido-2,3-dideoxy-D-glucuronate 2-epimerase	P2	307420000	P	28.1956	PLYA2_00415	P_vs_M	complete	0.0232377	-0.294484	0.34096	28.0843	0.163569	0.873417	0.944759
PLYA2_00415 UDP-2,3-diacetamido-2,3-dideoxy-D-glucuronate 2-epimerase	P3	258500000	P	27.9456	PLYA2_00415	P_vs_M	complete	0.0232377	-0.294484	0.34096	28.0843	0.163569	0.873417	0.944759
PLYA2_00415 UDP-2,3-diacetamido-2,3-dideoxy-D-glucuronate 2-epimerase	P4	290030000	P	28.1116	PLYA2_00415	P_vs_M	complete	0.0232377	-0.294484	0.34096	28.0843	0.163569	0.873417	0.944759
PLYA2_00415 UDP-2,3-diacetamido-2,3-dideoxy-D-glucuronate 2-epimerase	M1	240240000	M	27.8399	PLYA2_00415	P_vs_M	complete	0.0232377	-0.294484	0.34096	28.0843	0.163569	0.873417	0.944759
PLYA2_00415 UDP-2,3-diacetamido-2,3-dideoxy-D-glucuronate 2-epimerase	M2	285290000	M	28.0879	PLYA2_00415	P_vs_M	complete	0.0232377	-0.294484	0.34096	28.0843	0.163569	0.873417	0.944759
PLYA2_00415 UDP-2,3-diacetamido-2,3-dideoxy-D-glucuronate 2-epimerase	M3	325900000	M	28.2799	PLYA2_00415	P_vs_M	complete	0.0232377	-0.294484	0.34096	28.0843	0.163569	0.873417	0.944759
PLYA2_00415 UDP-2,3-diacetamido-2,3-dideoxy-D-glucuronate 2-epimerase	M4	284340000	M	28.083	PLYA2_00415	P_vs_M	complete	0.0232377	-0.294484	0.34096	28.0843	0.163569	0.873417	0.944759
PLYA2_00416 UDP-2-acetamido-2,6-beta-L-arabino-hexul-4-ose reductase	P1	95543000	P	26.5096	PLYA2_00416	P_vs_M	complete	0.0142346	-0.316904	0.345373	26.5672	0.0961368	0.925362	0.965034
PLYA2_00416 UDP-2-acetamido-2,6-beta-L-arabino-hexul-4-ose reductase	P2	108430000	P	26.6922	PLYA2_00416	P_vs_M	complete	0.0142346	-0.316904	0.345373	26.5672	0.0961368	0.925362	0.965034
PLYA2_00416 UDP-2-acetamido-2,6-beta-L-arabino-hexul-4-ose reductase	P3	101580000	P	26.598	PLYA2_00416	P_vs_M	complete	0.0142346	-0.316904	0.345373	26.5672	0.0961368	0.925362	0.965034
PLYA2_00416 UDP-2-acetamido-2,6-beta-L-arabino-hexul-4-ose reductase	P4	94734000	P	26.4974	PLYA2_00416	P_vs_M	complete	0.0142346	-0.316904	0.345373	26.5672	0.0961368	0.925362	0.965034
PLYA2_00416 UDP-2-acetamido-2,6-beta-L-arabino-hexul-4-ose reductase	M1	99242000	M	26.5644	PLYA2_00416	P_vs_M	complete	0.0142346	-0.316904	0.345373	26.5672	0.0961368	0.925362	0.965034
PLYA2_00416 UDP-2-acetamido-2,6-beta-L-arabino-hexul-4-ose reductase	M2	107780000	M	26.6835	PLYA2_00416	P_vs_M	complete	0.0142346	-0.316904	0.345373	26.5672	0.0961368	0.925362	0.965034
PLYA2_00416 UDP-2-acetamido-2,6-beta-L-arabino-hexul-4-ose reductase	M3	111960000	M	26.7384	PLYA2_00416	P_vs_M	complete	0.0142346	-0.316904	0.345373	26.5672	0.0961368	0.925362	0.965034
PLYA2_00416 UDP-2-acetamido-2,6-beta-L-arabino-hexul-4-ose reductase	M4	80025000	M	26.2539	PLYA2_00416	P_vs_M	complete	0.0142346	-0.316904	0.345373	26.5672	0.0961368	0.925362	0.965034
PLYA2_00418 UDP-glucose 4-epimerase	P1	1332600000	P	30.3116	PLYA2_00418	P_vs_M	complete	0.123845	-0.673754	0.921443	30.0387	0.347254	0.735791	0.865219
PLYA2_00418 UDP-glucose 4-epimerase	P2	1548600000	P	30.5283	PLYA2_00418	P_vs_M	complete	0.123845	-0.673754	0.921443	30.0387	0.347254	0.735791	0.865219
PLYA2_00418 UDP-glucose 4-epimerase	P3	1029500000	P	29.9393	PLYA2_00418	P_vs_M	complete	0.123845	-0.673754	0.921443	30.0387	0.347254	0.735791	0.865219
PLYA2_00418 UDP-glucose 4-epimerase	P4	827020000	P	29.6233	PLYA2_00418	P_vs_M	complete	0.123845	-0.673754	0.921443	30.0387	0.347254	0.735791	0.865219
PLYA2_00418 UDP-glucose 4-epimerase	M1	1395700000	M	30.3783	PLYA2_00418	P_vs_M	complete	0.123845	-0.673754	0.921443	30.0387	0.347254	0.735791	0.865219
PLYA2_00418 UDP-glucose 4-epimerase	M2	562230000	M	29.0666	PLYA2_00418	P_vs_M	complete	0.123845	-0.673754	0.921443	30.0387	0.347254	0.735791	0.865219
PLYA2_00418 UDP-glucose 4-epimerase	M3	1850600000	M	30.7853	PLYA2_00418	P_vs_M	complete	0.123845	-0.673754	0.921443	30.0387	0.347254	0.735791	0.865219
PLYA2_00418 UDP-glucose 4-epimerase	M4	858300000	M	29.6769	PLYA2_00418	P_vs_M	complete	0.123845	-0.673754	0.921443	30.0387	0.347254	0.735791	0.865219
PLYA2_00420 Glycosyl transferases group 1	P1	68243000	P	26.0242	PLYA2_00420	P_vs_M	complete	0.319563	0.00859512	0.630531	26.0048	2.29824	0.0450605	0.221542
PLYA2_00420 Glycosyl transferases group 1	P2	78970000	P	26.2348	PLYA2_00420	P_vs_M	complete	0.319563	0.00859512	0.630531	26.0048	2.29824	0.0450605	0.221542
PLYA2_00420 Glycosyl transferases group 1	P3	86143000	P	26.3602	PLYA2_00420	P_vs_M	complete	0.319563	0.00859512	0.630531	26.0048	2.29824	0.0450605	0.221542
PLYA2_00420 Glycosyl transferases group 1	P4	68956000	P	26.0392	PLYA2_00420	P_vs_M	complete	0.319563	0.00859512	0.630531	26.0048	2.29824	0.0450605	0.221542
PLYA2_00420 Glycosyl transferases group 1	M1	65699000	M	25.9694	PLYA2_00420	P_vs_M	complete	0.319563	0.00859512	0.630531	26.0048	2.29824	0.0450605	0.221542
PLYA2_00420 Glycosyl transferases group 1	M2	62601000	M	25.8997	PLYA2_00420	P_vs_M	complete	0.319563	0.00859512	0.630531	26.0048	2.29824	0.0450605	0.221542
PLYA2_00420 Glycosyl transferases group 1	M3	57841000	M	25.7856	PLYA2_00420	P_vs_M	complete	0.319563	0.00859512	0.630531	26.0048	2.29824	0.0450605	0.221542
PLYA2_00420 Glycosyl transferases group 1	M4	55481000	M	25.7255	PLYA2_00420	P_vs_M	complete	0.319563	0.00859512	0.630531	26.0048	2.29824	0.0450605	0.221542
PLYA2_00421 UDP-N-acetyl-D-mannosamine dehydrogenase	P1	267260000	P	27.9937	PLYA2_00421	P_vs_M	complete	0.374364	0.109287	0.639441	27.8001	3.15847	0.0105211	0.104452
PLYA2_00421 UDP-N-acetyl-D-mannosamine dehydrogenase	P2	268480000	P	28.0002	PLYA2_00421	P_vs_M	complete	0.374364	0.109287	0.639441	27.8001	3.15847	0.0105211	0.104452
PLYA2_00421 UDP-N-acetyl-D-mannosamine dehydrogenase	P3	255830000	P	27.9306	PLYA2_00421	P_vs_M	complete	0.374364	0.109287	0.639441	27.8001	3.15847	0.0105211	0.104452
PLYA2_00421 UDP-N-acetyl-D-mannosamine dehydrogenase	P4	273070000	P	28.0247	PLYA2_00421	P_vs_M	complete	0.374364	0.109287	0.639441	27.8001	3.15847	0.0105211	0.104452
PLYA2_00421 UDP-N-acetyl-D-mannosamine dehydrogenase	M1	212220000	M	27.661	PLYA2_00421	P_vs_M	complete	0.374364	0.109287	0.639441	27.8001	3.15847	0.0105211	0.104452
PLYA2_00421 UDP-N-acetyl-D-mannosamine dehydrogenase	M2	202460000	M	27.5931	PLYA2_00421	P_vs_M	complete	0.374364	0.109287	0.639441	27.8001	3.15847	0.0105211	0.104452
PLYA2_00421 UDP-N-acetyl-D-mannosamine dehydrogenase	M3	196990000	M	27.5535	PLYA2_00421	P_vs_M	complete	0.374364	0.109287	0.639441	27.8001	3.15847	0.0105211	0.104452
PLYA2_00421 UDP-N-acetyl-D-mannosamine dehydrogenase	M4	209760000	M	27.6442	PLYA2_00421	P_vs_M	complete	0.374364	0.109287	0.639441	27.8001	3.15847	0.0105211	0.104452
PLYA2_00422 UDP-N-acetylglucosamine 2-epimerase	P1	257280000	P	27.9388	PLYA2_00422	P_vs_M	complete	0.25849	-0.17296	0.689939	27.4199	1.33989	0.210721	0.475672
PLYA2_00422 UDP-N-acetylglucosamine 2-epimerase	P2	202900000	P	27.5962	PLYA2_00422	P_vs_M	complete	0.25849	-0.17296	0.689939	27.4199	1.33989	0.210721	0.475672
PLYA2_00422 UDP-N-acetylglucosamine 2-epimerase	P3	151090000	P	27.1708	PLYA2_00422	P_vs_M	complete	0.25849	-0.17296	0.689939	27.4199	1.33989	0.210721	0.475672
PLYA2_00422 UDP-N-acetylglucosamine 2-epimerase	P4	188610000	P	27.4908	PLYA2_00422	P_vs_M	complete	0.25849	-0.17296	0.689939	27.4199	1.33989	0.210721	0.475672
PLYA2_00422 UDP-N-acetylglucosamine 2-epimerase	M1	163480000	M	27.2845	PLYA2_00422	P_vs_M	complete	0.25849	-0.17296	0.689939	27.4199	1.33989	0.210721	0.475672
PLYA2_00422 UDP-N-acetylglucosamine 2-epimerase	M2	200830000	M	27.5814	PLYA2_00422	P_vs_M	complete	0.25849	-0.17296	0.689939	27.4199	1.33989	0.210721	0.475672
PLYA2_00422 UDP-N-acetylglucosamine 2-epimerase	M3	163560000	M	27.2852	PLYA2_00422	P_vs_M	complete	0.25849	-0.17296	0.689939	27.4199	1.33989	0.210721	0.475672
PLYA2_00422 UDP-N-acetylglucosamine 2-epimerase	M4	135290000	M	27.0115	PLYA2_00422	P_vs_M	complete	0.25849	-0.17296	0.689939	27.4199	1.33989	0.210721	0.475672
PLYA2_00423 hypothetical protein	P1	30746000	P	24.8739	PLYA2_00423	P_vs_M	complete	0.333243	-0.191054	0.85754	25.1701	1.42147	0.186418	0.439342
PLYA2_00423 hypothetical protein	P2	50658000	P	25.5943	PLYA2_00423	P_vs_M	complete	0.333243	-0.191054	0.85754	25.1701	1.42147	0.186418	0.439342
PLYA2_00423 hypothetical protein	P3	35022000	P	25.0618	PLYA2_00423	P_vs_M	complete	0.333243	-0.191054	0.85754	25.1701	1.42147	0.186418	0.439342
PLYA2_00423 hypothetical protein	P4	59105000	P	25.8168	PLYA2_00423	P_vs_M	complete	0.333243	-0.191054	0.85754	25.1701	1.42147	0.186418	0.439342
PLYA2_00423 hypothetical protein	M1	37501000	M	25.1604	PLYA2_00423	P_vs_M	complete	0.333243	-0.191054	0.85754	25.1701	1.42147	0.186418	0.439342
PLYA2_00423 hypothetical protein	M2	28340000	M	24.7563	PLYA2_00423	P_vs_M	complete	0.333243	-0.191054	0.85754	25.1701	1.42147	0.186418	0.439342
PLYA2_00423 hypothetical protein	M3	29039000	M	24.7915	PLYA2_00423	P_vs_M	complete	0.333243	-0.191054	0.85754	25.1701	1.42147	0.186418	0.439342
PLYA2_00423 hypothetical protein	M4	41468000	M	25.3055	PLYA2_00423	P_vs_M	complete	0.333243	-0.191054	0.85754	25.1701	1.42147	0.186418	0.439342
PLYA2_00425 2,3,4,5-tetrahydropyridine-2,6-dicarboxylate N-acetyltransferase	P1	76729000	P	26.1933	PLYA2_00425	P_vs_M	complete	0.235512	-0.158806	0.629829	25.8455	1.33573	0.212026	0.477713
PLYA2_00425 2,3,4,5-tetrahydropyridine-2,6-dicarboxylate N-acetyltransferase	P2	73650000	P	26.1342	PLYA2_00425	P_vs_M	complete	0.235512	-0.158806	0.629829	25.8455	1.33573	0.212026	0.477713
PLYA2_00425 2,3,4,5-tetrahydropyridine-2,6-dicarboxylate N-acetyltransferase	P3	46946000	P	25.4845	PLYA2_00425	P_vs_M	complete	0.235512	-0.158806	0.629829	25.8455	1.33573	0.212026	0.477713
PLYA2_00425 2,3,4,5-tetrahydropyridine-2,6-dicarboxylate N-acetyltransferase	P4	69044000	P	26.041	PLYA2_00425	P_vs_M	complete	0.235512	-0.158806	0.629829	25.8455	1.33573	0.212026	0.477713
PLYA2_00425 2,3,4,5-tetrahydropyridine-2,6-dicarboxylate N-acetyltransferase	M1	54590000	M	25.7021	PLYA2_00425	P_vs_M	complete	0.235512	-0.158806	0.629829	25.8455	1.33573	0.212026	0.477713
PLYA2_00425 2,3,4,5-tetrahydropyridine-2,6-dicarboxylate N-acetyltransferase	M2	55752000	M	25.7325	PLYA2_00425	P_vs_M	complete	0.235512	-0.158806	0.629829	25.8455	1.33573	0.212026	0.477713
PLYA2_00425 2,3,4,5-tetrahydropyridine-2,6-dicarboxylate N-acetyltransferase	M3	60522000	M	25.851	PLYA2_00425	P_vs_M	complete	0.235512	-0.158806	0.629829	25.8455	1.33573	0.212026	0.477713
PLYA2_00425 2,3,4,5-tetrahydropyridine-2,6-dicarboxylate N-acetyltransferase	M4	51759000	M	25.6253	PLYA2_00425	P_vs_M	complete	0.235512	-0.158806	0.629829	25.8455	1.33573	0.212026	0.477713
PLYA2_00426 Asparagine synthetase [glutamine-hydrolyzing] 1	P1	184060000	P	27.4556	PLYA2_00426	P_vs_M	complete	0.120388	-0.168935	0.40971	27.4343	0.930582	0.374573	0.634818
PLYA2_00426 Asparagine synthetase [glutamine-hydrolyzing] 1	P2	171300000	P	27.3519	PLYA2_00426	P_vs_M	complete	0.120388	-0.168935	0.40971	27.4343	0.930582	0.374573	0.634818
PLYA2_00426 Asparagine synthetase [glutamine-hydrolyzing] 1	P3	191350000	P	27.5116	PLYA2_00426	P_vs_M	complete	0.120388	-0.168935	0.40971	27.4343	0.930582	0.374573	0.634818
PLYA2_00426 Asparagine synthetase [glutamine-hydrolyzing] 1	P4	211880000	P	27.6587	PLYA2_00426	P_vs_M	complete	0.120388	-0.168935	0.40971	27.4343	0.930582	0.374573	0.634818
PLYA2_00426 Asparagine synthetase [glutamine-hydrolyzing] 1	M1	175030000	M	27.383	PLYA2_00426	P_vs_M	complete	0.120388	-0.168935	0.40971	27.4343	0.930582	0.374573	0.634818
PLYA2_00426 Asparagine synthetase [glutamine-hydrolyzing] 1	M2	179000000	M	27.4154	PLYA2_00426	P_vs_M	complete	0.120388	-0.168935	0.40971	27.4343	0.930582	0.374573	0.634818
PLYA2_00426 Asparagine synthetase [glutamine-hydrolyzing] 1	M3	161930000	M	27.2708	PLYA2_00426	P_vs_M	complete	0.120388	-0.168935	0.40971	27.4343	0.930582	0.374573	0.634818
PLYA2_00426 Asparagine synthetase [glutamine-hydrolyzing] 1	M4	180460000	M	27.4271	PLYA2_00426	P_vs_M	complete	0.120388	-0.168935	0.40971	27.4343	0.930582	0.374573	0.634818
PLYA2_00429 GDP-L-fucose synthase	P1	206460000	P	27.6213	PLYA2_00429	P_vs_M	complete	0.491841	0.0243831	0.959298	27.3843	2.35308	0.041079	0.210587
PLYA2_00429 GDP-L-fucose synthase	P2	307130000	P	28.1943	PLYA2_00429	P_vs_M	complete	0.491841	0.0243831	0.959298	27.3843	2.35308	0.041079	0.210587
PLYA2_00429 GDP-L-fucose synthase	P3	197550000	P	27.5576	PLYA2_00429	P_vs_M	complete	0.491841	0.0243831	0.959298	27.3843	2.35308	0.041079	0.210587
PLYA2_00429 GDP-L-fucose synthase	P4	148690000	P	27.1477	PLYA2_00429	P_vs_M	complete	0.491841	0.0243831	0.959298	27.3843	2.35308	0.041079	0.210587
PLYA2_00429 GDP-L-fucose synthase	M1	159770000	M	27.2514	PLYA2_00429	P_vs_M	complete	0.491841	0.0243831	0.959298	27.3843	2.35308	0.041079	0.210587
PLYA2_00429 GDP-L-fucose synthase	M2	144780000	M	27.1093	PLYA2_00429	P_vs_M	complete	0.491841	0.0243831	0.959298	27.3843	2.35308	0.041079	0.210587
PLYA2_00429 GDP-L-fucose synthase	M3	152560000	M	27.1848	PLYA2_00429	P_vs_M	complete	0.491841	0.0243831	0.959298	27.3843	2.35308	0.041079	0.210587
PLYA2_00429 GDP-L-fucose synthase	M4	134970000	M	27.0081	PLYA2_00429	P_vs_M	complete	0.491841	0.0243831	0.959298	27.3843	2.35308	0.041079	0.210587
PLYA2_00430 GDP-mannose 4,6-dehydratase	P1	621760000	P	29.2118	PLYA2_00430	P_vs_M	complete	0.0390349	-0.292748	0.370818	29.2534	0.26312	0.797944	0.897178
PLYA2_00430 GDP-mannose 4,6-dehydratase	P2	633550000	P	29.2389	PLYA2_00430	P_vs_M	complete	0.0390349	-0.292748	0.370818	29.2534	0.26312	0.797944	0.897178
PLYA2_00430 GDP-mannose 4,6-dehydratase	P3	639130000	P	29.2515	PLYA2_00430	P_vs_M	complete	0.0390349	-0.292748	0.370818	29.2534	0.26312	0.797944	0.897178
PLYA2_00430 GDP-mannose 4,6-dehydratase	P4	703270000	P	29.3895	PLYA2_00430	P_vs_M	complete	0.0390349	-0.292748	0.370818	29.2534	0.26312	0.797944	0.897178
PLYA2_00430 GDP-mannose 4,6-dehydratase	M1	613020000	M	29.1914	PLYA2_00430	P_vs_M	complete	0.0390349	-0.292748	0.370818	29.2534	0.26312	0.797944	0.897178
PLYA2_00430 GDP-mannose 4,6-dehydratase	M2	778420000	M	29.536	PLYA2_00430	P_vs_M	complete	0.0390349	-0.292748	0.370818	29.2534	0.26312	0.797944	0.897178
PLYA2_00430 GDP-mannose 4,6-dehydratase	M3	619840000	M	29.2073	PLYA2_00430	P_vs_M	complete	0.0390349	-0.292748	0.370818	29.2534	0.26312	0.797944	0.897178
PLYA2_00430 GDP-mannose 4,6-dehydratase	M4	537210000	M	29.0009	PLYA2_00430	P_vs_M	complete	0.0390349	-0.292748	0.370818	29.2534	0.26312	0.797944	0.897178
PLYA2_00431 hypothetical protein	P1	148520000	P	27.1461	PLYA2_00431	P_vs_M	complete	-0.335963	-0.657376	-0.0145495	27.6183	-2.33766	0.0421622	0.214103
PLYA2_00431 hypothetical protein	P2	192670000	P	27.5216	PLYA2_00431	P_vs_M	complete	-0.335963	-0.657376	-0.0145495	27.6183	-2.33766	0.0421622	0.214103
PLYA2_00431 hypothetical protein	P3	199050000	P	27.5686	PLYA2_00431	P_vs_M	complete	-0.335963	-0.657376	-0.0145495	27.6183	-2.33766	0.0421622	0.214103
PLYA2_00431 hypothetical protein	P4	198570000	P	27.5651	PLYA2_00431	P_vs_M	complete	-0.335963	-0.657376	-0.0145495	27.6183	-2.33766	0.0421622	0.214103
PLYA2_00431 hypothetical protein	M1	231860000	M	27.7887	PLYA2_00431	P_vs_M	complete	-0.335963	-0.657376	-0.0145495	27.6183	-2.33766	0.0421622	0.214103
PLYA2_00431 hypothetical protein	M2	238200000	M	27.8276	PLYA2_00431	P_vs_M	complete	-0.335963	-0.657376	-0.0145495	27.6183	-2.33766	0.0421622	0.214103
PLYA2_00431 hypothetical protein	M3	241190000	M	27.8456	PLYA2_00431	P_vs_M	complete	-0.335963	-0.657376	-0.0145495	27.6183	-2.33766	0.0421622	0.214103
PLYA2_00431 hypothetical protein	M4	215520000	M	27.6832	PLYA2_00431	P_vs_M	complete	-0.335963	-0.657376	-0.0145495	27.6183	-2.33766	0.0421622	0.214103
PLYA2_00433 Carbamoyl-phosphate synthase large chain	P1	59935000	P	25.8369	PLYA2_00433	P_vs_M	complete	0.467422	-0.0660555	1.0009	26.0386	1.95951	0.0792895	0.290569
PLYA2_00433 Carbamoyl-phosphate synthase large chain	P2	73877000	P	26.1386	PLYA2_00433	P_vs_M	complete	0.467422	-0.0660555	1.0009	26.0386	1.95951	0.0792895	0.290569
PLYA2_00433 Carbamoyl-phosphate synthase large chain	P3	87136000	P	26.3768	PLYA2_00433	P_vs_M	complete	0.467422	-0.0660555	1.0009	26.0386	1.95951	0.0792895	0.290569
PLYA2_00433 Carbamoyl-phosphate synthase large chain	P4	111850000	P	26.737	PLYA2_00433	P_vs_M	complete	0.467422	-0.0660555	1.0009	26.0386	1.95951	0.0792895	0.290569
PLYA2_00433 Carbamoyl-phosphate synthase large chain	M1	86023000	M	26.3582	PLYA2_00433	P_vs_M	complete	0.467422	-0.0660555	1.0009	26.0386	1.95951	0.0792895	0.290569
PLYA2_00433 Carbamoyl-phosphate synthase large chain	M2	52660000	M	25.6502	PLYA2_00433	P_vs_M	complete	0.467422	-0.0660555	1.0009	26.0386	1.95951	0.0792895	0.290569
PLYA2_00433 Carbamoyl-phosphate synthase large chain	M3	49839000	M	25.5708	PLYA2_00433	P_vs_M	complete	0.467422	-0.0660555	1.0009	26.0386	1.95951	0.0792895	0.290569
PLYA2_00433 Carbamoyl-phosphate synthase large chain	M4	52303000	M	25.6404	PLYA2_00433	P_vs_M	complete	0.467422	-0.0660555	1.0009	26.0386	1.95951	0.0792895	0.290569
PLYA2_00434 hypothetical protein	P1	60523000	P	25.851	PLYA2_00434	P_vs_M	complete	0.356683	-0.00441432	0.71778	25.546	2.20909	0.0523487	0.238245
PLYA2_00434 hypothetical protein	P2	45829000	P	25.4498	PLYA2_00434	P_vs_M	complete	0.356683	-0.00441432	0.71778	25.546	2.20909	0.0523487	0.238245
PLYA2_00434 hypothetical protein	P3	54688000	P	25.7047	PLYA2_00434	P_vs_M	complete	0.356683	-0.00441432	0.71778	25.546	2.20909	0.0523487	0.238245
PLYA2_00434 hypothetical protein	P4	62260000	P	25.8918	PLYA2_00434	P_vs_M	complete	0.356683	-0.00441432	0.71778	25.546	2.20909	0.0523487	0.238245
PLYA2_00434 hypothetical protein	M1	48509000	M	25.5317	PLYA2_00434	P_vs_M	complete	0.356683	-0.00441432	0.71778	25.546	2.20909	0.0523487	0.238245
PLYA2_00434 hypothetical protein	M2	49381000	M	25.5575	PLYA2_00434	P_vs_M	complete	0.356683	-0.00441432	0.71778	25.546	2.20909	0.0523487	0.238245
PLYA2_00434 hypothetical protein	M3	38753000	M	25.2078	PLYA2_00434	P_vs_M	complete	0.356683	-0.00441432	0.71778	25.546	2.20909	0.0523487	0.238245
PLYA2_00434 hypothetical protein	M4	37843000	M	25.1735	PLYA2_00434	P_vs_M	complete	0.356683	-0.00441432	0.71778	25.546	2.20909	0.0523487	0.238245
PLYA2_00435 Undecaprenyl phosphate N,N-diacetylbacillosamine 1-phosphate transferase	P1	236310000	P	27.8161	PLYA2_00435	P_vs_M	complete	-0.290194	-1.10756	0.527173	27.1696	-0.794009	0.446115	0.688799
PLYA2_00435 Undecaprenyl phosphate N,N-diacetylbacillosamine 1-phosphate transferase	P2	92076000	P	26.4563	PLYA2_00435	P_vs_M	complete	-0.290194	-1.10756	0.527173	27.1696	-0.794009	0.446115	0.688799
PLYA2_00435 Undecaprenyl phosphate N,N-diacetylbacillosamine 1-phosphate transferase	P3	105270000	P	26.6495	PLYA2_00435	P_vs_M	complete	-0.290194	-1.10756	0.527173	27.1696	-0.794009	0.446115	0.688799
PLYA2_00435 Undecaprenyl phosphate N,N-diacetylbacillosamine 1-phosphate transferase	P4	151650000	P	27.1762	PLYA2_00435	P_vs_M	complete	-0.290194	-1.10756	0.527173	27.1696	-0.794009	0.446115	0.688799
PLYA2_00435 Undecaprenyl phosphate N,N-diacetylbacillosamine 1-phosphate transferase	M1	121270000	M	26.8536	PLYA2_00435	P_vs_M	complete	-0.290194	-1.10756	0.527173	27.1696	-0.794009	0.446115	0.688799
PLYA2_00435 Undecaprenyl phosphate N,N-diacetylbacillosamine 1-phosphate transferase	M2	149070000	M	27.1514	PLYA2_00435	P_vs_M	complete	-0.290194	-1.10756	0.527173	27.1696	-0.794009	0.446115	0.688799
PLYA2_00435 Undecaprenyl phosphate N,N-diacetylbacillosamine 1-phosphate transferase	M3	134010000	M	26.9978	PLYA2_00435	P_vs_M	complete	-0.290194	-1.10756	0.527173	27.1696	-0.794009	0.446115	0.688799
PLYA2_00435 Undecaprenyl phosphate N,N-diacetylbacillosamine 1-phosphate transferase	M4	320570000	M	28.2561	PLYA2_00435	P_vs_M	complete	-0.290194	-1.10756	0.527173	27.1696	-0.794009	0.446115	0.688799
PLYA2_00436 2,3,4,5-tetrahydropyridine-2,6-dicarboxylate N-acetyltransferase	P1	207450000	P	27.6282	PLYA2_00436	P_vs_M	complete	0.0984078	-0.224696	0.421512	27.5843	0.681147	0.511656	0.733642
PLYA2_00436 2,3,4,5-tetrahydropyridine-2,6-dicarboxylate N-acetyltransferase	P2	201770000	P	27.5881	PLYA2_00436	P_vs_M	complete	0.0984078	-0.224696	0.421512	27.5843	0.681147	0.511656	0.733642
PLYA2_00436 2,3,4,5-tetrahydropyridine-2,6-dicarboxylate N-acetyltransferase	P3	187950000	P	27.4858	PLYA2_00436	P_vs_M	complete	0.0984078	-0.224696	0.421512	27.5843	0.681147	0.511656	0.733642
PLYA2_00436 2,3,4,5-tetrahydropyridine-2,6-dicarboxylate N-acetyltransferase	P4	238910000	P	27.8319	PLYA2_00436	P_vs_M	complete	0.0984078	-0.224696	0.421512	27.5843	0.681147	0.511656	0.733642
PLYA2_00436 2,3,4,5-tetrahydropyridine-2,6-dicarboxylate N-acetyltransferase	M1	164590000	M	27.2943	PLYA2_00436	P_vs_M	complete	0.0984078	-0.224696	0.421512	27.5843	0.681147	0.511656	0.733642
PLYA2_00436 2,3,4,5-tetrahydropyridine-2,6-dicarboxylate N-acetyltransferase	M2	199320000	M	27.5705	PLYA2_00436	P_vs_M	complete	0.0984078	-0.224696	0.421512	27.5843	0.681147	0.511656	0.733642
PLYA2_00436 2,3,4,5-tetrahydropyridine-2,6-dicarboxylate N-acetyltransferase	M3	205200000	M	27.6125	PLYA2_00436	P_vs_M	complete	0.0984078	-0.224696	0.421512	27.5843	0.681147	0.511656	0.733642
PLYA2_00436 2,3,4,5-tetrahydropyridine-2,6-dicarboxylate N-acetyltransferase	M4	212530000	M	27.6631	PLYA2_00436	P_vs_M	complete	0.0984078	-0.224696	0.421512	27.5843	0.681147	0.511656	0.733642
PLYA2_00437 hypothetical protein	P1	39094000	P	25.2204	PLYA2_00437	P_vs_M	complete	0.624176	0.252309	0.996044	25.0207	3.75382	0.00394205	0.0651812
PLYA2_00437 hypothetical protein	P2	37548000	P	25.1622	PLYA2_00437	P_vs_M	complete	0.624176	0.252309	0.996044	25.0207	3.75382	0.00394205	0.0651812
PLYA2_00437 hypothetical protein	P3	43460000	P	25.3732	PLYA2_00437	P_vs_M	complete	0.624176	0.252309	0.996044	25.0207	3.75382	0.00394205	0.0651812
PLYA2_00437 hypothetical protein	P4	49998000	P	25.5754	PLYA2_00437	P_vs_M	complete	0.624176	0.252309	0.996044	25.0207	3.75382	0.00394205	0.0651812
PLYA2_00437 hypothetical protein	M1	32504000	M	24.9541	PLYA2_00437	P_vs_M	complete	0.624176	0.252309	0.996044	25.0207	3.75382	0.00394205	0.0651812
PLYA2_00437 hypothetical protein	M2	24737000	M	24.5602	PLYA2_00437	P_vs_M	complete	0.624176	0.252309	0.996044	25.0207	3.75382	0.00394205	0.0651812
PLYA2_00437 hypothetical protein	M3	22932000	M	24.4509	PLYA2_00437	P_vs_M	complete	0.624176	0.252309	0.996044	25.0207	3.75382	0.00394205	0.0651812
PLYA2_00437 hypothetical protein	M4	30650000	M	24.8694	PLYA2_00437	P_vs_M	complete	0.624176	0.252309	0.996044	25.0207	3.75382	0.00394205	0.0651812
PLYA2_00439 Peptidoglycan-associated lipoprotein	P1	291020000	P	28.1165	PLYA2_00439	P_vs_M	complete	0.243122	-0.104363	0.590608	27.9279	1.56474	0.149541	0.391554
PLYA2_00439 Peptidoglycan-associated lipoprotein	P2	237410000	P	27.8228	PLYA2_00439	P_vs_M	complete	0.243122	-0.104363	0.590608	27.9279	1.56474	0.149541	0.391554
PLYA2_00439 Peptidoglycan-associated lipoprotein	P3	256850000	P	27.9364	PLYA2_00439	P_vs_M	complete	0.243122	-0.104363	0.590608	27.9279	1.56474	0.149541	0.391554
PLYA2_00439 Peptidoglycan-associated lipoprotein	P4	335570000	P	28.322	PLYA2_00439	P_vs_M	complete	0.243122	-0.104363	0.590608	27.9279	1.56474	0.149541	0.391554
PLYA2_00439 Peptidoglycan-associated lipoprotein	M1	234310000	M	27.8038	PLYA2_00439	P_vs_M	complete	0.243122	-0.104363	0.590608	27.9279	1.56474	0.149541	0.391554
PLYA2_00439 Peptidoglycan-associated lipoprotein	M2	206730000	M	27.6232	PLYA2_00439	P_vs_M	complete	0.243122	-0.104363	0.590608	27.9279	1.56474	0.149541	0.391554
PLYA2_00439 Peptidoglycan-associated lipoprotein	M3	235830000	M	27.8132	PLYA2_00439	P_vs_M	complete	0.243122	-0.104363	0.590608	27.9279	1.56474	0.149541	0.391554
PLYA2_00439 Peptidoglycan-associated lipoprotein	M4	265670000	M	27.9851	PLYA2_00439	P_vs_M	complete	0.243122	-0.104363	0.590608	27.9279	1.56474	0.149541	0.391554
PLYA2_00440 N-acetyl-alpha-D-glucosaminyl L-malate synthase	P1	198250000	P	27.5627	PLYA2_00440	P_vs_M	complete	0.607302	0.255822	0.958781	27.229	3.86419	0.00330016	0.0643528
PLYA2_00440 N-acetyl-alpha-D-glucosaminyl L-malate synthase	P2	169950000	P	27.3405	PLYA2_00440	P_vs_M	complete	0.607302	0.255822	0.958781	27.229	3.86419	0.00330016	0.0643528
PLYA2_00440 N-acetyl-alpha-D-glucosaminyl L-malate synthase	P3	249690000	P	27.8956	PLYA2_00440	P_vs_M	complete	0.607302	0.255822	0.958781	27.229	3.86419	0.00330016	0.0643528
PLYA2_00440 N-acetyl-alpha-D-glucosaminyl L-malate synthase	P4	168930000	P	27.3319	PLYA2_00440	P_vs_M	complete	0.607302	0.255822	0.958781	27.229	3.86419	0.00330016	0.0643528
PLYA2_00440 N-acetyl-alpha-D-glucosaminyl L-malate synthase	M1	122810000	M	26.8719	PLYA2_00440	P_vs_M	complete	0.607302	0.255822	0.958781	27.229	3.86419	0.00330016	0.0643528
PLYA2_00440 N-acetyl-alpha-D-glucosaminyl L-malate synthase	M2	126050000	M	26.9094	PLYA2_00440	P_vs_M	complete	0.607302	0.255822	0.958781	27.229	3.86419	0.00330016	0.0643528
PLYA2_00440 N-acetyl-alpha-D-glucosaminyl L-malate synthase	M3	134670000	M	27.0049	PLYA2_00440	P_vs_M	complete	0.607302	0.255822	0.958781	27.229	3.86419	0.00330016	0.0643528
PLYA2_00440 N-acetyl-alpha-D-glucosaminyl L-malate synthase	M4	126570000	M	26.9154	PLYA2_00440	P_vs_M	complete	0.607302	0.255822	0.958781	27.229	3.86419	0.00330016	0.0643528
PLYA2_00441 Beta-hexosaminidase	P1	112940000	P	26.751	PLYA2_00441	P_vs_M	complete	0.00884214	-0.383035	0.400719	26.5204	0.0504617	0.960775	0.980109
PLYA2_00441 Beta-hexosaminidase	P2	77069000	P	26.1996	PLYA2_00441	P_vs_M	complete	0.00884214	-0.383035	0.400719	26.5204	0.0504617	0.960775	0.980109
PLYA2_00441 Beta-hexosaminidase	P3	85595000	P	26.351	PLYA2_00441	P_vs_M	complete	0.00884214	-0.383035	0.400719	26.5204	0.0504617	0.960775	0.980109
PLYA2_00441 Beta-hexosaminidase	P4	116640000	P	26.7975	PLYA2_00441	P_vs_M	complete	0.00884214	-0.383035	0.400719	26.5204	0.0504617	0.960775	0.980109
PLYA2_00441 Beta-hexosaminidase	M1	104050000	M	26.6327	PLYA2_00441	P_vs_M	complete	0.00884214	-0.383035	0.400719	26.5204	0.0504617	0.960775	0.980109
PLYA2_00441 Beta-hexosaminidase	M2	105460000	M	26.6521	PLYA2_00441	P_vs_M	complete	0.00884214	-0.383035	0.400719	26.5204	0.0504617	0.960775	0.980109
PLYA2_00441 Beta-hexosaminidase	M3	83570000	M	26.3165	PLYA2_00441	P_vs_M	complete	0.00884214	-0.383035	0.400719	26.5204	0.0504617	0.960775	0.980109
PLYA2_00441 Beta-hexosaminidase	M4	92469000	M	26.4625	PLYA2_00441	P_vs_M	complete	0.00884214	-0.383035	0.400719	26.5204	0.0504617	0.960775	0.980109
PLYA2_00442 hypothetical protein	P1	465270000	P	28.7935	PLYA2_00442	P_vs_M	complete	0.48435	-0.0149846	0.983684	28.2704	2.16931	0.0559569	0.245718
PLYA2_00442 hypothetical protein	P2	402000000	P	28.5826	PLYA2_00442	P_vs_M	complete	0.48435	-0.0149846	0.983684	28.2704	2.16931	0.0559569	0.245718
PLYA2_00442 hypothetical protein	P3	309490000	P	28.2053	PLYA2_00442	P_vs_M	complete	0.48435	-0.0149846	0.983684	28.2704	2.16931	0.0559569	0.245718
PLYA2_00442 hypothetical protein	P4	371540000	P	28.4689	PLYA2_00442	P_vs_M	complete	0.48435	-0.0149846	0.983684	28.2704	2.16931	0.0559569	0.245718
PLYA2_00442 hypothetical protein	M1	284620000	M	28.0845	PLYA2_00442	P_vs_M	complete	0.48435	-0.0149846	0.983684	28.2704	2.16931	0.0559569	0.245718
PLYA2_00442 hypothetical protein	M2	179460000	M	27.4191	PLYA2_00442	P_vs_M	complete	0.48435	-0.0149846	0.983684	28.2704	2.16931	0.0559569	0.245718
PLYA2_00442 hypothetical protein	M3	324780000	M	28.2749	PLYA2_00442	P_vs_M	complete	0.48435	-0.0149846	0.983684	28.2704	2.16931	0.0559569	0.245718
PLYA2_00442 hypothetical protein	M4	338490000	M	28.3345	PLYA2_00442	P_vs_M	complete	0.48435	-0.0149846	0.983684	28.2704	2.16931	0.0559569	0.245718
PLYA2_00443 putative iron-sulfur-binding oxidoreductase FadF	P1	672450000	P	29.3249	PLYA2_00443	P_vs_M	complete	0.465688	-0.107586	1.03896	29.4771	1.81672	0.100128	0.324028
PLYA2_00443 putative iron-sulfur-binding oxidoreductase FadF	P2	871640000	P	29.6992	PLYA2_00443	P_vs_M	complete	0.465688	-0.107586	1.03896	29.4771	1.81672	0.100128	0.324028
PLYA2_00443 putative iron-sulfur-binding oxidoreductase FadF	P3	873770000	P	29.7027	PLYA2_00443	P_vs_M	complete	0.465688	-0.107586	1.03896	29.4771	1.81672	0.100128	0.324028
PLYA2_00443 putative iron-sulfur-binding oxidoreductase FadF	P4	1161300000	P	30.1131	PLYA2_00443	P_vs_M	complete	0.465688	-0.107586	1.03896	29.4771	1.81672	0.100128	0.324028
PLYA2_00443 putative iron-sulfur-binding oxidoreductase FadF	M1	713430000	M	29.4102	PLYA2_00443	P_vs_M	complete	0.465688	-0.107586	1.03896	29.4771	1.81672	0.100128	0.324028
PLYA2_00443 putative iron-sulfur-binding oxidoreductase FadF	M2	385560000	M	28.5224	PLYA2_00443	P_vs_M	complete	0.465688	-0.107586	1.03896	29.4771	1.81672	0.100128	0.324028
PLYA2_00443 putative iron-sulfur-binding oxidoreductase FadF	M3	748900000	M	29.4802	PLYA2_00443	P_vs_M	complete	0.465688	-0.107586	1.03896	29.4771	1.81672	0.100128	0.324028
PLYA2_00443 putative iron-sulfur-binding oxidoreductase FadF	M4	793830000	M	29.5643	PLYA2_00443	P_vs_M	complete	0.465688	-0.107586	1.03896	29.4771	1.81672	0.100128	0.324028
PLYA2_00444 putative iron-sulfur-binding oxidoreductase FadF	P1	640790000	P	29.2553	PLYA2_00444	P_vs_M	complete	-0.14605	-0.545313	0.253213	29.7894	-0.818084	0.432879	0.679902
PLYA2_00444 putative iron-sulfur-binding oxidoreductase FadF	P2	945550000	P	29.8166	PLYA2_00444	P_vs_M	complete	-0.14605	-0.545313	0.253213	29.7894	-0.818084	0.432879	0.679902
PLYA2_00444 putative iron-sulfur-binding oxidoreductase FadF	P3	961900000	P	29.8413	PLYA2_00444	P_vs_M	complete	-0.14605	-0.545313	0.253213	29.7894	-0.818084	0.432879	0.679902
PLYA2_00444 putative iron-sulfur-binding oxidoreductase FadF	P4	1038800000	P	29.9523	PLYA2_00444	P_vs_M	complete	-0.14605	-0.545313	0.253213	29.7894	-0.818084	0.432879	0.679902
PLYA2_00444 putative iron-sulfur-binding oxidoreductase FadF	M1	929280000	M	29.7915	PLYA2_00444	P_vs_M	complete	-0.14605	-0.545313	0.253213	29.7894	-0.818084	0.432879	0.679902
PLYA2_00444 putative iron-sulfur-binding oxidoreductase FadF	M2	950370000	M	29.8239	PLYA2_00444	P_vs_M	complete	-0.14605	-0.545313	0.253213	29.7894	-0.818084	0.432879	0.679902
PLYA2_00444 putative iron-sulfur-binding oxidoreductase FadF	M3	905980000	M	29.7549	PLYA2_00444	P_vs_M	complete	-0.14605	-0.545313	0.253213	29.7894	-0.818084	0.432879	0.679902
PLYA2_00444 putative iron-sulfur-binding oxidoreductase FadF	M4	1134400000	M	30.0793	PLYA2_00444	P_vs_M	complete	-0.14605	-0.545313	0.253213	29.7894	-0.818084	0.432879	0.679902
PLYA2_00445 MlaD protein	P1	627270000	P	29.2245	PLYA2_00445	P_vs_M	complete	-0.0541018	-0.498869	0.390665	29.3186	-0.272041	0.791274	0.895633
PLYA2_00445 MlaD protein	P2	565430000	P	29.0748	PLYA2_00445	P_vs_M	complete	-0.0541018	-0.498869	0.390665	29.3186	-0.272041	0.791274	0.895633
PLYA2_00445 MlaD protein	P3	874730000	P	29.7043	PLYA2_00445	P_vs_M	complete	-0.0541018	-0.498869	0.390665	29.3186	-0.272041	0.791274	0.895633
PLYA2_00445 MlaD protein	P4	600930000	P	29.1626	PLYA2_00445	P_vs_M	complete	-0.0541018	-0.498869	0.390665	29.3186	-0.272041	0.791274	0.895633
PLYA2_00445 MlaD protein	M1	560470000	M	29.0621	PLYA2_00445	P_vs_M	complete	-0.0541018	-0.498869	0.390665	29.3186	-0.272041	0.791274	0.895633
PLYA2_00445 MlaD protein	M2	592820000	M	29.143	PLYA2_00445	P_vs_M	complete	-0.0541018	-0.498869	0.390665	29.3186	-0.272041	0.791274	0.895633
PLYA2_00445 MlaD protein	M3	741310000	M	29.4655	PLYA2_00445	P_vs_M	complete	-0.0541018	-0.498869	0.390665	29.3186	-0.272041	0.791274	0.895633
PLYA2_00445 MlaD protein	M4	879430000	M	29.712	PLYA2_00445	P_vs_M	complete	-0.0541018	-0.498869	0.390665	29.3186	-0.272041	0.791274	0.895633
PLYA2_00446 N-acetylmuramoyl-L-alanine amidase	P1	102930000	P	26.6171	PLYA2_00446	P_vs_M	complete	-0.0435854	-0.441457	0.354286	26.9172	-0.244993	0.81155	0.906968
PLYA2_00446 N-acetylmuramoyl-L-alanine amidase	P2	121940000	P	26.8616	PLYA2_00446	P_vs_M	complete	-0.0435854	-0.441457	0.354286	26.9172	-0.244993	0.81155	0.906968
PLYA2_00446 N-acetylmuramoyl-L-alanine amidase	P3	162010000	P	27.2715	PLYA2_00446	P_vs_M	complete	-0.0435854	-0.441457	0.354286	26.9172	-0.244993	0.81155	0.906968
PLYA2_00446 N-acetylmuramoyl-L-alanine amidase	P4	119410000	P	26.8313	PLYA2_00446	P_vs_M	complete	-0.0435854	-0.441457	0.354286	26.9172	-0.244993	0.81155	0.906968
PLYA2_00446 N-acetylmuramoyl-L-alanine amidase	M1	115690000	M	26.7857	PLYA2_00446	P_vs_M	complete	-0.0435854	-0.441457	0.354286	26.9172	-0.244993	0.81155	0.906968
PLYA2_00446 N-acetylmuramoyl-L-alanine amidase	M2	144160000	M	27.1031	PLYA2_00446	P_vs_M	complete	-0.0435854	-0.441457	0.354286	26.9172	-0.244993	0.81155	0.906968
PLYA2_00446 N-acetylmuramoyl-L-alanine amidase	M3	111580000	M	26.7335	PLYA2_00446	P_vs_M	complete	-0.0435854	-0.441457	0.354286	26.9172	-0.244993	0.81155	0.906968
PLYA2_00446 N-acetylmuramoyl-L-alanine amidase	M4	147240000	M	27.1336	PLYA2_00446	P_vs_M	complete	-0.0435854	-0.441457	0.354286	26.9172	-0.244993	0.81155	0.906968
PLYA2_00447 LPS-assembly protein LptD	P1	79967000	P	26.2529	PLYA2_00447	P_vs_M	MAR	-0.17674	-0.610685	0.257205	26.6061	-0.925644	0.379497	0.638914
PLYA2_00447 LPS-assembly protein LptD	P2	107740000	P	26.683	PLYA2_00447	P_vs_M	MAR	-0.17674	-0.610685	0.257205	26.6061	-0.925644	0.379497	0.638914
PLYA2_00447 LPS-assembly protein LptD	P3	110110000	P	26.7144	PLYA2_00447	P_vs_M	MAR	-0.17674	-0.610685	0.257205	26.6061	-0.925644	0.379497	0.638914
PLYA2_00447 LPS-assembly protein LptD	P4	93026000	P	26.4711	PLYA2_00447	P_vs_M	MAR	-0.17674	-0.610685	0.257205	26.6061	-0.925644	0.379497	0.638914
PLYA2_00447 LPS-assembly protein LptD	M1	88477000	M	26.3988	PLYA2_00447	P_vs_M	MAR	-0.17674	-0.610685	0.257205	26.6061	-0.925644	0.379497	0.638914
PLYA2_00447 LPS-assembly protein LptD	M3	125830000	M	26.9069	PLYA2_00447	P_vs_M	MAR	-0.17674	-0.610685	0.257205	26.6061	-0.925644	0.379497	0.638914
PLYA2_00447 LPS-assembly protein LptD	M4	118110000	M	26.8156	PLYA2_00447	P_vs_M	MAR	-0.17674	-0.610685	0.257205	26.6061	-0.925644	0.379497	0.638914
PLYA2_00448 2-iminobutanoate/2-iminopropanoate deaminase	P1	89791000	P	26.4201	PLYA2_00448	P_vs_M	MAR	0.717094	-0.105565	1.53975	25.7579	1.98107	0.0798949	0.291616
PLYA2_00448 2-iminobutanoate/2-iminopropanoate deaminase	P2	102610000	P	26.6126	PLYA2_00448	P_vs_M	MAR	0.717094	-0.105565	1.53975	25.7579	1.98107	0.0798949	0.291616
PLYA2_00448 2-iminobutanoate/2-iminopropanoate deaminase	P3	55053000	P	25.7143	PLYA2_00448	P_vs_M	MAR	0.717094	-0.105565	1.53975	25.7579	1.98107	0.0798949	0.291616
PLYA2_00448 2-iminobutanoate/2-iminopropanoate deaminase	P4	47907000	P	25.5137	PLYA2_00448	P_vs_M	MAR	0.717094	-0.105565	1.53975	25.7579	1.98107	0.0798949	0.291616
PLYA2_00448 2-iminobutanoate/2-iminopropanoate deaminase	M2	69862000	M	26.058	PLYA2_00448	P_vs_M	MAR	0.717094	-0.105565	1.53975	25.7579	1.98107	0.0798949	0.291616
PLYA2_00448 2-iminobutanoate/2-iminopropanoate deaminase	M3	38731000	M	25.207	PLYA2_00448	P_vs_M	MAR	0.717094	-0.105565	1.53975	25.7579	1.98107	0.0798949	0.291616
PLYA2_00448 2-iminobutanoate/2-iminopropanoate deaminase	M4	28794000	M	24.7793	PLYA2_00448	P_vs_M	MAR	0.717094	-0.105565	1.53975	25.7579	1.98107	0.0798949	0.291616
PLYA2_00449 hypothetical protein	P1	417710000	P	28.6379	PLYA2_00449	P_vs_M	complete	-0.183842	-0.813969	0.446286	28.263	-0.652484	0.529196	0.740013
PLYA2_00449 hypothetical protein	P2	263060000	P	27.9708	PLYA2_00449	P_vs_M	complete	-0.183842	-0.813969	0.446286	28.263	-0.652484	0.529196	0.740013
PLYA2_00449 hypothetical protein	P3	317540000	P	28.2424	PLYA2_00449	P_vs_M	complete	-0.183842	-0.813969	0.446286	28.263	-0.652484	0.529196	0.740013
PLYA2_00449 hypothetical protein	P4	239110000	P	27.8331	PLYA2_00449	P_vs_M	complete	-0.183842	-0.813969	0.446286	28.263	-0.652484	0.529196	0.740013
PLYA2_00449 hypothetical protein	M1	469420000	M	28.8063	PLYA2_00449	P_vs_M	complete	-0.183842	-0.813969	0.446286	28.263	-0.652484	0.529196	0.740013
PLYA2_00449 hypothetical protein	M2	465510000	M	28.7942	PLYA2_00449	P_vs_M	complete	-0.183842	-0.813969	0.446286	28.263	-0.652484	0.529196	0.740013
PLYA2_00449 hypothetical protein	M3	297300000	M	28.1473	PLYA2_00449	P_vs_M	complete	-0.183842	-0.813969	0.446286	28.263	-0.652484	0.529196	0.740013
PLYA2_00449 hypothetical protein	M4	213800000	M	27.6717	PLYA2_00449	P_vs_M	complete	-0.183842	-0.813969	0.446286	28.263	-0.652484	0.529196	0.740013
PLYA2_00450 Glyceraldehyde-3-phosphate dehydrogenase A	P1	2708900000	P	31.3351	PLYA2_00450	P_vs_M	complete	-0.250918	-1.08644	0.584604	30.9939	-0.671627	0.517443	0.73489
PLYA2_00450 Glyceraldehyde-3-phosphate dehydrogenase A	P2	1780000000	P	30.7292	PLYA2_00450	P_vs_M	complete	-0.250918	-1.08644	0.584604	30.9939	-0.671627	0.517443	0.73489
PLYA2_00450 Glyceraldehyde-3-phosphate dehydrogenase A	P3	1048300000	P	29.9654	PLYA2_00450	P_vs_M	complete	-0.250918	-1.08644	0.584604	30.9939	-0.671627	0.517443	0.73489
PLYA2_00450 Glyceraldehyde-3-phosphate dehydrogenase A	P4	2921400000	P	31.444	PLYA2_00450	P_vs_M	complete	-0.250918	-1.08644	0.584604	30.9939	-0.671627	0.517443	0.73489
PLYA2_00450 Glyceraldehyde-3-phosphate dehydrogenase A	M1	2342300000	M	31.1253	PLYA2_00450	P_vs_M	complete	-0.250918	-1.08644	0.584604	30.9939	-0.671627	0.517443	0.73489
PLYA2_00450 Glyceraldehyde-3-phosphate dehydrogenase A	M2	3299500000	M	31.6196	PLYA2_00450	P_vs_M	complete	-0.250918	-1.08644	0.584604	30.9939	-0.671627	0.517443	0.73489
PLYA2_00450 Glyceraldehyde-3-phosphate dehydrogenase A	M3	2943900000	M	31.4551	PLYA2_00450	P_vs_M	complete	-0.250918	-1.08644	0.584604	30.9939	-0.671627	0.517443	0.73489
PLYA2_00450 Glyceraldehyde-3-phosphate dehydrogenase A	M4	1301400000	M	30.2774	PLYA2_00450	P_vs_M	complete	-0.250918	-1.08644	0.584604	30.9939	-0.671627	0.517443	0.73489
PLYA2_00451 ATP-dependent 6-phosphofructokinase 1	P1	299990000	P	28.1603	PLYA2_00451	P_vs_M	complete	0.183053	-0.145067	0.511172	27.9954	1.24767	0.241334	0.507413
PLYA2_00451 ATP-dependent 6-phosphofructokinase 1	P2	293260000	P	28.1276	PLYA2_00451	P_vs_M	complete	0.183053	-0.145067	0.511172	27.9954	1.24767	0.241334	0.507413
PLYA2_00451 ATP-dependent 6-phosphofructokinase 1	P3	273760000	P	28.0283	PLYA2_00451	P_vs_M	complete	0.183053	-0.145067	0.511172	27.9954	1.24767	0.241334	0.507413
PLYA2_00451 ATP-dependent 6-phosphofructokinase 1	P4	274350000	P	28.0314	PLYA2_00451	P_vs_M	complete	0.183053	-0.145067	0.511172	27.9954	1.24767	0.241334	0.507413
PLYA2_00451 ATP-dependent 6-phosphofructokinase 1	M1	249010000	M	27.8916	PLYA2_00451	P_vs_M	complete	0.183053	-0.145067	0.511172	27.9954	1.24767	0.241334	0.507413
PLYA2_00451 ATP-dependent 6-phosphofructokinase 1	M2	203200000	M	27.5983	PLYA2_00451	P_vs_M	complete	0.183053	-0.145067	0.511172	27.9954	1.24767	0.241334	0.507413
PLYA2_00451 ATP-dependent 6-phosphofructokinase 1	M3	279820000	M	28.0599	PLYA2_00451	P_vs_M	complete	0.183053	-0.145067	0.511172	27.9954	1.24767	0.241334	0.507413
PLYA2_00451 ATP-dependent 6-phosphofructokinase 1	M4	280930000	M	28.0656	PLYA2_00451	P_vs_M	complete	0.183053	-0.145067	0.511172	27.9954	1.24767	0.241334	0.507413
PLYA2_00452 TamB, inner membrane protein subunit of TAM complex	P1	400100000	P	28.5758	PLYA2_00452	P_vs_M	complete	0.968416	0.564611	1.37222	27.7116	5.36346	0.000348069	0.0267124
PLYA2_00452 TamB, inner membrane protein subunit of TAM complex	P2	289810000	P	28.1105	PLYA2_00452	P_vs_M	complete	0.968416	0.564611	1.37222	27.7116	5.36346	0.000348069	0.0267124
PLYA2_00452 TamB, inner membrane protein subunit of TAM complex	P3	264890000	P	27.9808	PLYA2_00452	P_vs_M	complete	0.968416	0.564611	1.37222	27.7116	5.36346	0.000348069	0.0267124
PLYA2_00452 TamB, inner membrane protein subunit of TAM complex	P4	290900000	P	28.1159	PLYA2_00452	P_vs_M	complete	0.968416	0.564611	1.37222	27.7116	5.36346	0.000348069	0.0267124
PLYA2_00452 TamB, inner membrane protein subunit of TAM complex	M1	190140000	M	27.5025	PLYA2_00452	P_vs_M	complete	0.968416	0.564611	1.37222	27.7116	5.36346	0.000348069	0.0267124
PLYA2_00452 TamB, inner membrane protein subunit of TAM complex	M2	170900000	M	27.3486	PLYA2_00452	P_vs_M	complete	0.968416	0.564611	1.37222	27.7116	5.36346	0.000348069	0.0267124
PLYA2_00452 TamB, inner membrane protein subunit of TAM complex	M3	136790000	M	27.0274	PLYA2_00452	P_vs_M	complete	0.968416	0.564611	1.37222	27.7116	5.36346	0.000348069	0.0267124
PLYA2_00452 TamB, inner membrane protein subunit of TAM complex	M4	137130000	M	27.031	PLYA2_00452	P_vs_M	complete	0.968416	0.564611	1.37222	27.7116	5.36346	0.000348069	0.0267124
PLYA2_00453 tRNA N6-adenosine threonylcarbamoyltransferase	P1	114090000	P	26.7656	PLYA2_00453	P_vs_M	complete	0.0854877	-0.279956	0.450932	26.6753	0.523163	0.612561	0.792341
PLYA2_00453 tRNA N6-adenosine threonylcarbamoyltransferase	P2	120010000	P	26.8386	PLYA2_00453	P_vs_M	complete	0.0854877	-0.279956	0.450932	26.6753	0.523163	0.612561	0.792341
PLYA2_00453 tRNA N6-adenosine threonylcarbamoyltransferase	P3	112330000	P	26.7432	PLYA2_00453	P_vs_M	complete	0.0854877	-0.279956	0.450932	26.6753	0.523163	0.612561	0.792341
PLYA2_00453 tRNA N6-adenosine threonylcarbamoyltransferase	P4	96560000	P	26.5249	PLYA2_00453	P_vs_M	complete	0.0854877	-0.279956	0.450932	26.6753	0.523163	0.612561	0.792341
PLYA2_00453 tRNA N6-adenosine threonylcarbamoyltransferase	M1	114350000	M	26.7689	PLYA2_00453	P_vs_M	complete	0.0854877	-0.279956	0.450932	26.6753	0.523163	0.612561	0.792341
PLYA2_00453 tRNA N6-adenosine threonylcarbamoyltransferase	M2	79904000	M	26.2518	PLYA2_00453	P_vs_M	complete	0.0854877	-0.279956	0.450932	26.6753	0.523163	0.612561	0.792341
PLYA2_00453 tRNA N6-adenosine threonylcarbamoyltransferase	M3	118970000	M	26.826	PLYA2_00453	P_vs_M	complete	0.0854877	-0.279956	0.450932	26.6753	0.523163	0.612561	0.792341
PLYA2_00453 tRNA N6-adenosine threonylcarbamoyltransferase	M4	107790000	M	26.6836	PLYA2_00453	P_vs_M	complete	0.0854877	-0.279956	0.450932	26.6753	0.523163	0.612561	0.792341
PLYA2_00454 Ribosomal RNA small subunit methyltransferase E	P1	377880000	P	28.4934	PLYA2_00454	P_vs_M	complete	0.397983	-0.0490395	0.845005	27.9348	1.99108	0.0752669	0.282414
PLYA2_00454 Ribosomal RNA small subunit methyltransferase E	P2	291280000	P	28.1178	PLYA2_00454	P_vs_M	complete	0.397983	-0.0490395	0.845005	27.9348	1.99108	0.0752669	0.282414
PLYA2_00454 Ribosomal RNA small subunit methyltransferase E	P3	261740000	P	27.9636	PLYA2_00454	P_vs_M	complete	0.397983	-0.0490395	0.845005	27.9348	1.99108	0.0752669	0.282414
PLYA2_00454 Ribosomal RNA small subunit methyltransferase E	P4	261140000	P	27.9602	PLYA2_00454	P_vs_M	complete	0.397983	-0.0490395	0.845005	27.9348	1.99108	0.0752669	0.282414
PLYA2_00454 Ribosomal RNA small subunit methyltransferase E	M1	301600000	M	28.1681	PLYA2_00454	P_vs_M	complete	0.397983	-0.0490395	0.845005	27.9348	1.99108	0.0752669	0.282414
PLYA2_00454 Ribosomal RNA small subunit methyltransferase E	M2	232410000	M	27.7921	PLYA2_00454	P_vs_M	complete	0.397983	-0.0490395	0.845005	27.9348	1.99108	0.0752669	0.282414
PLYA2_00454 Ribosomal RNA small subunit methyltransferase E	M3	201610000	M	27.587	PLYA2_00454	P_vs_M	complete	0.397983	-0.0490395	0.845005	27.9348	1.99108	0.0752669	0.282414
PLYA2_00454 Ribosomal RNA small subunit methyltransferase E	M4	176600000	M	27.3959	PLYA2_00454	P_vs_M	complete	0.397983	-0.0490395	0.845005	27.9348	1.99108	0.0752669	0.282414
PLYA2_00459 Gluconate 2-dehydrogenase subunit 3	P1	498680000	P	28.8935	PLYA2_00459	P_vs_M	complete	0.267203	-0.115443	0.649848	28.7665	1.5617	0.150252	0.392851
PLYA2_00459 Gluconate 2-dehydrogenase subunit 3	P2	432820000	P	28.6892	PLYA2_00459	P_vs_M	complete	0.267203	-0.115443	0.649848	28.7665	1.5617	0.150252	0.392851
PLYA2_00459 Gluconate 2-dehydrogenase subunit 3	P3	520530000	P	28.9554	PLYA2_00459	P_vs_M	complete	0.267203	-0.115443	0.649848	28.7665	1.5617	0.150252	0.392851
PLYA2_00459 Gluconate 2-dehydrogenase subunit 3	P4	560610000	P	29.0624	PLYA2_00459	P_vs_M	complete	0.267203	-0.115443	0.649848	28.7665	1.5617	0.150252	0.392851
PLYA2_00459 Gluconate 2-dehydrogenase subunit 3	M1	449310000	M	28.7431	PLYA2_00459	P_vs_M	complete	0.267203	-0.115443	0.649848	28.7665	1.5617	0.150252	0.392851
PLYA2_00459 Gluconate 2-dehydrogenase subunit 3	M2	519600000	M	28.9528	PLYA2_00459	P_vs_M	complete	0.267203	-0.115443	0.649848	28.7665	1.5617	0.150252	0.392851
PLYA2_00459 Gluconate 2-dehydrogenase subunit 3	M3	330610000	M	28.3006	PLYA2_00459	P_vs_M	complete	0.267203	-0.115443	0.649848	28.7665	1.5617	0.150252	0.392851
PLYA2_00459 Gluconate 2-dehydrogenase subunit 3	M4	389010000	M	28.5352	PLYA2_00459	P_vs_M	complete	0.267203	-0.115443	0.649848	28.7665	1.5617	0.150252	0.392851
PLYA2_00460 2-methyl-1,2-propanediol dehydrogenase	P1	463850000	P	28.7891	PLYA2_00460	P_vs_M	complete	0.134973	-0.211819	0.481765	28.7688	0.870429	0.405021	0.658204
PLYA2_00460 2-methyl-1,2-propanediol dehydrogenase	P2	423110000	P	28.6565	PLYA2_00460	P_vs_M	complete	0.134973	-0.211819	0.481765	28.7688	0.870429	0.405021	0.658204
PLYA2_00460 2-methyl-1,2-propanediol dehydrogenase	P3	532610000	P	28.9885	PLYA2_00460	P_vs_M	complete	0.134973	-0.211819	0.481765	28.7688	0.870429	0.405021	0.658204
PLYA2_00460 2-methyl-1,2-propanediol dehydrogenase	P4	504780000	P	28.9111	PLYA2_00460	P_vs_M	complete	0.134973	-0.211819	0.481765	28.7688	0.870429	0.405021	0.658204
PLYA2_00460 2-methyl-1,2-propanediol dehydrogenase	M1	448560000	M	28.7407	PLYA2_00460	P_vs_M	complete	0.134973	-0.211819	0.481765	28.7688	0.870429	0.405021	0.658204
PLYA2_00460 2-methyl-1,2-propanediol dehydrogenase	M2	380310000	M	28.5026	PLYA2_00460	P_vs_M	complete	0.134973	-0.211819	0.481765	28.7688	0.870429	0.405021	0.658204
PLYA2_00460 2-methyl-1,2-propanediol dehydrogenase	M3	398310000	M	28.5693	PLYA2_00460	P_vs_M	complete	0.134973	-0.211819	0.481765	28.7688	0.870429	0.405021	0.658204
PLYA2_00460 2-methyl-1,2-propanediol dehydrogenase	M4	534120000	M	28.9926	PLYA2_00460	P_vs_M	complete	0.134973	-0.211819	0.481765	28.7688	0.870429	0.405021	0.658204
PLYA2_00461 Peptidase M16 inactive domain protein	P1	204620000	P	27.6084	PLYA2_00461	P_vs_M	complete	-0.336663	-0.803531	0.130205	27.7476	-1.61271	0.138718	0.382417
PLYA2_00461 Peptidase M16 inactive domain protein	P2	205510000	P	27.6146	PLYA2_00461	P_vs_M	complete	-0.336663	-0.803531	0.130205	27.7476	-1.61271	0.138718	0.382417
PLYA2_00461 Peptidase M16 inactive domain protein	P3	190510000	P	27.5053	PLYA2_00461	P_vs_M	complete	-0.336663	-0.803531	0.130205	27.7476	-1.61271	0.138718	0.382417
PLYA2_00461 Peptidase M16 inactive domain protein	P4	201840000	P	27.5886	PLYA2_00461	P_vs_M	complete	-0.336663	-0.803531	0.130205	27.7476	-1.61271	0.138718	0.382417
PLYA2_00461 Peptidase M16 inactive domain protein	M1	263350000	M	27.9724	PLYA2_00461	P_vs_M	complete	-0.336663	-0.803531	0.130205	27.7476	-1.61271	0.138718	0.382417
PLYA2_00461 Peptidase M16 inactive domain protein	M2	345210000	M	28.3629	PLYA2_00461	P_vs_M	complete	-0.336663	-0.803531	0.130205	27.7476	-1.61271	0.138718	0.382417
PLYA2_00461 Peptidase M16 inactive domain protein	M3	271680000	M	28.0173	PLYA2_00461	P_vs_M	complete	-0.336663	-0.803531	0.130205	27.7476	-1.61271	0.138718	0.382417
PLYA2_00461 Peptidase M16 inactive domain protein	M4	166500000	M	27.3109	PLYA2_00461	P_vs_M	complete	-0.336663	-0.803531	0.130205	27.7476	-1.61271	0.138718	0.382417
PLYA2_00462 Thiol-disulfide oxidoreductase ResA	P1	423590000	P	28.6581	PLYA2_00462	P_vs_M	complete	-0.279805	-0.614861	0.0552507	28.7857	-1.86764	0.0921723	0.310389
PLYA2_00462 Thiol-disulfide oxidoreductase ResA	P2	447240000	P	28.7365	PLYA2_00462	P_vs_M	complete	-0.279805	-0.614861	0.0552507	28.7857	-1.86764	0.0921723	0.310389
PLYA2_00462 Thiol-disulfide oxidoreductase ResA	P3	391640000	P	28.545	PLYA2_00462	P_vs_M	complete	-0.279805	-0.614861	0.0552507	28.7857	-1.86764	0.0921723	0.310389
PLYA2_00462 Thiol-disulfide oxidoreductase ResA	P4	419320000	P	28.6435	PLYA2_00462	P_vs_M	complete	-0.279805	-0.614861	0.0552507	28.7857	-1.86764	0.0921723	0.310389
PLYA2_00462 Thiol-disulfide oxidoreductase ResA	M1	418050000	M	28.6391	PLYA2_00462	P_vs_M	complete	-0.279805	-0.614861	0.0552507	28.7857	-1.86764	0.0921723	0.310389
PLYA2_00462 Thiol-disulfide oxidoreductase ResA	M2	492210000	M	28.8747	PLYA2_00462	P_vs_M	complete	-0.279805	-0.614861	0.0552507	28.7857	-1.86764	0.0921723	0.310389
PLYA2_00462 Thiol-disulfide oxidoreductase ResA	M3	539270000	M	29.0064	PLYA2_00462	P_vs_M	complete	-0.279805	-0.614861	0.0552507	28.7857	-1.86764	0.0921723	0.310389
PLYA2_00462 Thiol-disulfide oxidoreductase ResA	M4	609050000	M	29.182	PLYA2_00462	P_vs_M	complete	-0.279805	-0.614861	0.0552507	28.7857	-1.86764	0.0921723	0.310389
PLYA2_00463 Thiol-disulfide oxidoreductase ResA	P1	330190000	P	28.2987	PLYA2_00463	P_vs_M	complete	-0.572545	-0.880531	-0.264559	28.536	-4.15751	0.00207347	0.0529017
PLYA2_00463 Thiol-disulfide oxidoreductase ResA	P2	347160000	P	28.371	PLYA2_00463	P_vs_M	complete	-0.572545	-0.880531	-0.264559	28.536	-4.15751	0.00207347	0.0529017
PLYA2_00463 Thiol-disulfide oxidoreductase ResA	P3	296240000	P	28.1422	PLYA2_00463	P_vs_M	complete	-0.572545	-0.880531	-0.264559	28.536	-4.15751	0.00207347	0.0529017
PLYA2_00463 Thiol-disulfide oxidoreductase ResA	P4	305550000	P	28.1868	PLYA2_00463	P_vs_M	complete	-0.572545	-0.880531	-0.264559	28.536	-4.15751	0.00207347	0.0529017
PLYA2_00463 Thiol-disulfide oxidoreductase ResA	M1	419900000	M	28.6455	PLYA2_00463	P_vs_M	complete	-0.572545	-0.880531	-0.264559	28.536	-4.15751	0.00207347	0.0529017
PLYA2_00463 Thiol-disulfide oxidoreductase ResA	M2	467160000	M	28.7993	PLYA2_00463	P_vs_M	complete	-0.572545	-0.880531	-0.264559	28.536	-4.15751	0.00207347	0.0529017
PLYA2_00463 Thiol-disulfide oxidoreductase ResA	M3	471900000	M	28.8139	PLYA2_00463	P_vs_M	complete	-0.572545	-0.880531	-0.264559	28.536	-4.15751	0.00207347	0.0529017
PLYA2_00463 Thiol-disulfide oxidoreductase ResA	M4	548240000	M	29.0302	PLYA2_00463	P_vs_M	complete	-0.572545	-0.880531	-0.264559	28.536	-4.15751	0.00207347	0.0529017
PLYA2_00464 Thiol:disulfide interchange protein DsbD	P1	343490000	P	28.3557	PLYA2_00464	P_vs_M	complete	0.445775	0.0695929	0.821956	28.0704	2.65016	0.0248334	0.159021
PLYA2_00464 Thiol:disulfide interchange protein DsbD	P2	256190000	P	27.9326	PLYA2_00464	P_vs_M	complete	0.445775	0.0695929	0.821956	28.0704	2.65016	0.0248334	0.159021
PLYA2_00464 Thiol:disulfide interchange protein DsbD	P3	361090000	P	28.4278	PLYA2_00464	P_vs_M	complete	0.445775	0.0695929	0.821956	28.0704	2.65016	0.0248334	0.159021
PLYA2_00464 Thiol:disulfide interchange protein DsbD	P4	368460000	P	28.4569	PLYA2_00464	P_vs_M	complete	0.445775	0.0695929	0.821956	28.0704	2.65016	0.0248334	0.159021
PLYA2_00464 Thiol:disulfide interchange protein DsbD	M1	281270000	M	28.0674	PLYA2_00464	P_vs_M	complete	0.445775	0.0695929	0.821956	28.0704	2.65016	0.0248334	0.159021
PLYA2_00464 Thiol:disulfide interchange protein DsbD	M2	204510000	M	27.6076	PLYA2_00464	P_vs_M	complete	0.445775	0.0695929	0.821956	28.0704	2.65016	0.0248334	0.159021
PLYA2_00464 Thiol:disulfide interchange protein DsbD	M3	251230000	M	27.9044	PLYA2_00464	P_vs_M	complete	0.445775	0.0695929	0.821956	28.0704	2.65016	0.0248334	0.159021
PLYA2_00464 Thiol:disulfide interchange protein DsbD	M4	235400000	M	27.8105	PLYA2_00464	P_vs_M	complete	0.445775	0.0695929	0.821956	28.0704	2.65016	0.0248334	0.159021
PLYA2_00466 putative transcriptional regulatory protein	P1	355850000	P	28.4067	PLYA2_00466	P_vs_M	complete	0.0377654	-0.412879	0.48841	28.9577	0.187419	0.855181	0.932155
PLYA2_00466 putative transcriptional regulatory protein	P2	658780000	P	29.2952	PLYA2_00466	P_vs_M	complete	0.0377654	-0.412879	0.48841	28.9577	0.187419	0.855181	0.932155
PLYA2_00466 putative transcriptional regulatory protein	P3	617410000	P	29.2017	PLYA2_00466	P_vs_M	complete	0.0377654	-0.412879	0.48841	28.9577	0.187419	0.855181	0.932155
PLYA2_00466 putative transcriptional regulatory protein	P4	537910000	P	29.0028	PLYA2_00466	P_vs_M	complete	0.0377654	-0.412879	0.48841	28.9577	0.187419	0.855181	0.932155
PLYA2_00466 putative transcriptional regulatory protein	M1	474720000	M	28.8225	PLYA2_00466	P_vs_M	complete	0.0377654	-0.412879	0.48841	28.9577	0.187419	0.855181	0.932155
PLYA2_00466 putative transcriptional regulatory protein	M2	502170000	M	28.9036	PLYA2_00466	P_vs_M	complete	0.0377654	-0.412879	0.48841	28.9577	0.187419	0.855181	0.932155
PLYA2_00466 putative transcriptional regulatory protein	M3	586100000	M	29.1266	PLYA2_00466	P_vs_M	complete	0.0377654	-0.412879	0.48841	28.9577	0.187419	0.855181	0.932155
PLYA2_00466 putative transcriptional regulatory protein	M4	501830000	M	28.9026	PLYA2_00466	P_vs_M	complete	0.0377654	-0.412879	0.48841	28.9577	0.187419	0.855181	0.932155
PLYA2_00467 Acyltransferase	P1	88507000	P	26.3993	PLYA2_00467	P_vs_M	MAR	1.00839	0.615284	1.4015	26.0961	5.82992	0.000280491	0.023268
PLYA2_00467 Acyltransferase	P2	97292000	P	26.5358	PLYA2_00467	P_vs_M	MAR	1.00839	0.615284	1.4015	26.0961	5.82992	0.000280491	0.023268
PLYA2_00467 Acyltransferase	P3	99667000	P	26.5706	PLYA2_00467	P_vs_M	MAR	1.00839	0.615284	1.4015	26.0961	5.82992	0.000280491	0.023268
PLYA2_00467 Acyltransferase	P4	102230000	P	26.6072	PLYA2_00467	P_vs_M	MAR	1.00839	0.615284	1.4015	26.0961	5.82992	0.000280491	0.023268
PLYA2_00467 Acyltransferase	M1	54922000	M	25.7109	PLYA2_00467	P_vs_M	MAR	1.00839	0.615284	1.4015	26.0961	5.82992	0.000280491	0.023268
PLYA2_00467 Acyltransferase	M3	52859000	M	25.6556	PLYA2_00467	P_vs_M	MAR	1.00839	0.615284	1.4015	26.0961	5.82992	0.000280491	0.023268
PLYA2_00467 Acyltransferase	M4	38358000	M	25.193	PLYA2_00467	P_vs_M	MAR	1.00839	0.615284	1.4015	26.0961	5.82992	0.000280491	0.023268
PLYA2_00469 3-deoxy-alpha-D-manno-octulosonate 8-oxidase	P1	1640000000	P	30.611	PLYA2_00469	P_vs_M	complete	0.10678	-0.215286	0.428846	30.2989	0.741478	0.475912	0.709146
PLYA2_00469 3-deoxy-alpha-D-manno-octulosonate 8-oxidase	P2	1401600000	P	30.3844	PLYA2_00469	P_vs_M	complete	0.10678	-0.215286	0.428846	30.2989	0.741478	0.475912	0.709146
PLYA2_00469 3-deoxy-alpha-D-manno-octulosonate 8-oxidase	P3	1177800000	P	30.1334	PLYA2_00469	P_vs_M	complete	0.10678	-0.215286	0.428846	30.2989	0.741478	0.475912	0.709146
PLYA2_00469 3-deoxy-alpha-D-manno-octulosonate 8-oxidase	P4	1303900000	P	30.2802	PLYA2_00469	P_vs_M	complete	0.10678	-0.215286	0.428846	30.2989	0.741478	0.475912	0.709146
PLYA2_00469 3-deoxy-alpha-D-manno-octulosonate 8-oxidase	M1	1336800000	M	30.3161	PLYA2_00469	P_vs_M	complete	0.10678	-0.215286	0.428846	30.2989	0.741478	0.475912	0.709146
PLYA2_00469 3-deoxy-alpha-D-manno-octulosonate 8-oxidase	M2	1321200000	M	30.2992	PLYA2_00469	P_vs_M	complete	0.10678	-0.215286	0.428846	30.2989	0.741478	0.475912	0.709146
PLYA2_00469 3-deoxy-alpha-D-manno-octulosonate 8-oxidase	M3	1175400000	M	30.1305	PLYA2_00469	P_vs_M	complete	0.10678	-0.215286	0.428846	30.2989	0.741478	0.475912	0.709146
PLYA2_00469 3-deoxy-alpha-D-manno-octulosonate 8-oxidase	M4	1264700000	M	30.2361	PLYA2_00469	P_vs_M	complete	0.10678	-0.215286	0.428846	30.2989	0.741478	0.475912	0.709146
PLYA2_00470 Haloacid dehalogenase-like hydrolase	P1	170030000	P	27.3412	PLYA2_00470	P_vs_M	complete	-0.151907	-0.519932	0.216117	27.3578	-0.923117	0.378261	0.638434
PLYA2_00470 Haloacid dehalogenase-like hydrolase	P2	175280000	P	27.3851	PLYA2_00470	P_vs_M	complete	-0.151907	-0.519932	0.216117	27.3578	-0.923117	0.378261	0.638434
PLYA2_00470 Haloacid dehalogenase-like hydrolase	P3	130860000	P	26.9634	PLYA2_00470	P_vs_M	complete	-0.151907	-0.519932	0.216117	27.3578	-0.923117	0.378261	0.638434
PLYA2_00470 Haloacid dehalogenase-like hydrolase	P4	181780000	P	27.4376	PLYA2_00470	P_vs_M	complete	-0.151907	-0.519932	0.216117	27.3578	-0.923117	0.378261	0.638434
PLYA2_00470 Haloacid dehalogenase-like hydrolase	M1	184900000	M	27.4622	PLYA2_00470	P_vs_M	complete	-0.151907	-0.519932	0.216117	27.3578	-0.923117	0.378261	0.638434
PLYA2_00470 Haloacid dehalogenase-like hydrolase	M2	219870000	M	27.7121	PLYA2_00470	P_vs_M	complete	-0.151907	-0.519932	0.216117	27.3578	-0.923117	0.378261	0.638434
PLYA2_00470 Haloacid dehalogenase-like hydrolase	M3	161120000	M	27.2636	PLYA2_00470	P_vs_M	complete	-0.151907	-0.519932	0.216117	27.3578	-0.923117	0.378261	0.638434
PLYA2_00470 Haloacid dehalogenase-like hydrolase	M4	164920000	M	27.2972	PLYA2_00470	P_vs_M	complete	-0.151907	-0.519932	0.216117	27.3578	-0.923117	0.378261	0.638434
PLYA2_00471 8-amino-3,8-dideoxy-manno-octulosonate cytidylyltransferase	P1	250690000	P	27.9013	PLYA2_00471	P_vs_M	complete	-0.210983	-0.585485	0.163518	28.1005	-1.25994	0.237061	0.501317
PLYA2_00471 8-amino-3,8-dideoxy-manno-octulosonate cytidylyltransferase	P2	330120000	P	28.2984	PLYA2_00471	P_vs_M	complete	-0.210983	-0.585485	0.163518	28.1005	-1.25994	0.237061	0.501317
PLYA2_00471 8-amino-3,8-dideoxy-manno-octulosonate cytidylyltransferase	P3	284500000	P	28.0839	PLYA2_00471	P_vs_M	complete	-0.210983	-0.585485	0.163518	28.1005	-1.25994	0.237061	0.501317
PLYA2_00471 8-amino-3,8-dideoxy-manno-octulosonate cytidylyltransferase	P4	217480000	P	27.6963	PLYA2_00471	P_vs_M	complete	-0.210983	-0.585485	0.163518	28.1005	-1.25994	0.237061	0.501317
PLYA2_00471 8-amino-3,8-dideoxy-manno-octulosonate cytidylyltransferase	M1	308010000	M	28.1984	PLYA2_00471	P_vs_M	complete	-0.210983	-0.585485	0.163518	28.1005	-1.25994	0.237061	0.501317
PLYA2_00471 8-amino-3,8-dideoxy-manno-octulosonate cytidylyltransferase	M2	351760000	M	28.39	PLYA2_00471	P_vs_M	complete	-0.210983	-0.585485	0.163518	28.1005	-1.25994	0.237061	0.501317
PLYA2_00471 8-amino-3,8-dideoxy-manno-octulosonate cytidylyltransferase	M3	320040000	M	28.2537	PLYA2_00471	P_vs_M	complete	-0.210983	-0.585485	0.163518	28.1005	-1.25994	0.237061	0.501317
PLYA2_00471 8-amino-3,8-dideoxy-manno-octulosonate cytidylyltransferase	M4	265060000	M	27.9817	PLYA2_00471	P_vs_M	complete	-0.210983	-0.585485	0.163518	28.1005	-1.25994	0.237061	0.501317
PLYA2_00474 hypothetical protein	P1	1357300000	P	30.3381	PLYA2_00474	P_vs_M	complete	0.305806	-0.400954	1.01257	31.1323	0.967672	0.356636	0.621407
PLYA2_00474 hypothetical protein	P2	2884500000	P	31.4257	PLYA2_00474	P_vs_M	complete	0.305806	-0.400954	1.01257	31.1323	0.967672	0.356636	0.621407
PLYA2_00474 hypothetical protein	P3	3002300000	P	31.4834	PLYA2_00474	P_vs_M	complete	0.305806	-0.400954	1.01257	31.1323	0.967672	0.356636	0.621407
PLYA2_00474 hypothetical protein	P4	3990000000	P	31.8937	PLYA2_00474	P_vs_M	complete	0.305806	-0.400954	1.01257	31.1323	0.967672	0.356636	0.621407
PLYA2_00474 hypothetical protein	M1	1704400000	M	30.6666	PLYA2_00474	P_vs_M	complete	0.305806	-0.400954	1.01257	31.1323	0.967672	0.356636	0.621407
PLYA2_00474 hypothetical protein	M2	1992300000	M	30.8918	PLYA2_00474	P_vs_M	complete	0.305806	-0.400954	1.01257	31.1323	0.967672	0.356636	0.621407
PLYA2_00474 hypothetical protein	M3	1986400000	M	30.8875	PLYA2_00474	P_vs_M	complete	0.305806	-0.400954	1.01257	31.1323	0.967672	0.356636	0.621407
PLYA2_00474 hypothetical protein	M4	2978200000	M	31.4718	PLYA2_00474	P_vs_M	complete	0.305806	-0.400954	1.01257	31.1323	0.967672	0.356636	0.621407
PLYA2_00476 Ribosomal RNA small subunit methyltransferase D	P1	75693000	P	26.1737	PLYA2_00476	P_vs_M	complete	0.200567	-0.332981	0.734114	25.805	0.840699	0.420688	0.66936
PLYA2_00476 Ribosomal RNA small subunit methyltransferase D	P2	38079000	P	25.1825	PLYA2_00476	P_vs_M	complete	0.200567	-0.332981	0.734114	25.805	0.840699	0.420688	0.66936
PLYA2_00476 Ribosomal RNA small subunit methyltransferase D	P3	84934000	P	26.3398	PLYA2_00476	P_vs_M	complete	0.200567	-0.332981	0.734114	25.805	0.840699	0.420688	0.66936
PLYA2_00476 Ribosomal RNA small subunit methyltransferase D	P4	63713000	P	25.9251	PLYA2_00476	P_vs_M	complete	0.200567	-0.332981	0.734114	25.805	0.840699	0.420688	0.66936
PLYA2_00476 Ribosomal RNA small subunit methyltransferase D	M1	61628000	M	25.8771	PLYA2_00476	P_vs_M	complete	0.200567	-0.332981	0.734114	25.805	0.840699	0.420688	0.66936
PLYA2_00476 Ribosomal RNA small subunit methyltransferase D	M2	49030000	M	25.5472	PLYA2_00476	P_vs_M	complete	0.200567	-0.332981	0.734114	25.805	0.840699	0.420688	0.66936
PLYA2_00476 Ribosomal RNA small subunit methyltransferase D	M3	56881000	M	25.7614	PLYA2_00476	P_vs_M	complete	0.200567	-0.332981	0.734114	25.805	0.840699	0.420688	0.66936
PLYA2_00476 Ribosomal RNA small subunit methyltransferase D	M4	52040000	M	25.6331	PLYA2_00476	P_vs_M	complete	0.200567	-0.332981	0.734114	25.805	0.840699	0.420688	0.66936
PLYA2_00477 Holliday junction ATP-dependent DNA helicase RuvB	P1	889240000	P	29.728	PLYA2_00477	P_vs_M	complete	0.339802	0.0248987	0.654706	29.6301	2.41325	0.0371063	0.199761
PLYA2_00477 Holliday junction ATP-dependent DNA helicase RuvB	P2	998500000	P	29.8952	PLYA2_00477	P_vs_M	complete	0.339802	0.0248987	0.654706	29.6301	2.41325	0.0371063	0.199761
PLYA2_00477 Holliday junction ATP-dependent DNA helicase RuvB	P3	975030000	P	29.8609	PLYA2_00477	P_vs_M	complete	0.339802	0.0248987	0.654706	29.6301	2.41325	0.0371063	0.199761
PLYA2_00477 Holliday junction ATP-dependent DNA helicase RuvB	P4	881770000	P	29.7158	PLYA2_00477	P_vs_M	complete	0.339802	0.0248987	0.654706	29.6301	2.41325	0.0371063	0.199761
PLYA2_00477 Holliday junction ATP-dependent DNA helicase RuvB	M1	763490000	M	29.508	PLYA2_00477	P_vs_M	complete	0.339802	0.0248987	0.654706	29.6301	2.41325	0.0371063	0.199761
PLYA2_00477 Holliday junction ATP-dependent DNA helicase RuvB	M2	870010000	M	29.6965	PLYA2_00477	P_vs_M	complete	0.339802	0.0248987	0.654706	29.6301	2.41325	0.0371063	0.199761
PLYA2_00477 Holliday junction ATP-dependent DNA helicase RuvB	M3	659130000	M	29.296	PLYA2_00477	P_vs_M	complete	0.339802	0.0248987	0.654706	29.6301	2.41325	0.0371063	0.199761
PLYA2_00477 Holliday junction ATP-dependent DNA helicase RuvB	M4	679640000	M	29.3402	PLYA2_00477	P_vs_M	complete	0.339802	0.0248987	0.654706	29.6301	2.41325	0.0371063	0.199761
PLYA2_00479 Trehalose utilisation	P1	482430000	P	28.8457	PLYA2_00479	P_vs_M	complete	-0.323703	-0.791585	0.144178	28.7675	-1.54727	0.153667	0.398768
PLYA2_00479 Trehalose utilisation	P2	429920000	P	28.6795	PLYA2_00479	P_vs_M	complete	-0.323703	-0.791585	0.144178	28.7675	-1.54727	0.153667	0.398768
PLYA2_00479 Trehalose utilisation	P3	426860000	P	28.6692	PLYA2_00479	P_vs_M	complete	-0.323703	-0.791585	0.144178	28.7675	-1.54727	0.153667	0.398768
PLYA2_00479 Trehalose utilisation	P4	314440000	P	28.2282	PLYA2_00479	P_vs_M	complete	-0.323703	-0.791585	0.144178	28.7675	-1.54727	0.153667	0.398768
PLYA2_00479 Trehalose utilisation	M1	565400000	M	29.0747	PLYA2_00479	P_vs_M	complete	-0.323703	-0.791585	0.144178	28.7675	-1.54727	0.153667	0.398768
PLYA2_00479 Trehalose utilisation	M2	591750000	M	29.1404	PLYA2_00479	P_vs_M	complete	-0.323703	-0.791585	0.144178	28.7675	-1.54727	0.153667	0.398768
PLYA2_00479 Trehalose utilisation	M3	577810000	M	29.106	PLYA2_00479	P_vs_M	complete	-0.323703	-0.791585	0.144178	28.7675	-1.54727	0.153667	0.398768
PLYA2_00479 Trehalose utilisation	M4	353300000	M	28.3963	PLYA2_00479	P_vs_M	complete	-0.323703	-0.791585	0.144178	28.7675	-1.54727	0.153667	0.398768
[truncated: 27,010 more rows]
