# Supplementary material for: Pseudosulfitobacter pseudonitzschiae hitchhikes on gliding colonies of Cellulophaga lytica
Source: ISME Commun. 2025 Jul 16;5(1):ycaf118. doi: 10.1093/ismeco/ycaf118 (PMC12376047; doi:10.1093/ismeco/ycaf118)
Supplement: Table_S5_ycaf118 [file table_s5_ycaf118.xlsx]

## Sheet: sw_cog_counts
Table S5. Abundance of predicted (theoretical) and significantly differently abundant (adj. p≤0.05) P. pseudonitzschiae SW proteins in the coculture assigned to COG categories.
COG_category	COG_category_name	Theoretical proteins (counts)	Theoretical proteins (%)	Significantly Different (adj.pval<0.05) in coculture (counts)	Significantly Different (adj.pval<0.05) in coculture (%)	% of the theoretical proteins being significantly differently abundant in each category
S	Function unknown	852	19.9019	247	10.2917	28.9906
E	Amino acid transport and metabolism	402	9.39033	198	8.25	49.2537
-	No COG assignment	316	7.38145	40	1.66667	12.6582
K	Transcription	288	6.7274	87	3.625	30.2083
C	Energy production and conversion	218	5.09227	114	4.75	52.2936
P	Inorganic ion transport and metabolism	193	4.50829	48	2	24.8705
M	Cell wall/membrane/envelope biogenesis	187	4.36814	75	3.125	40.107
J	Translation, ribosomal structure and biogenesis	185	4.32142	105	4.375	56.7568
G	Carbohydrate transport and metabolism	183	4.2747	61	2.54167	33.3333
I	Lipid transport and metabolism	162	3.78416	90	3.75	55.5556
L	Replication, recombination and repair	133	3.10675	48	2	36.0902
O	Posttranslational modification, protein turnover, chaperones	130	3.03667	57	2.375	43.8462
Q	Secondary metabolites biosynthesis, transport and catabolism	125	2.91988	35	1.45833	28
T	Signal transduction mechanisms	117	2.73301	41	1.70833	35.0427
H	Coenzyme transport and metabolism	115	2.68629	45	1.875	39.1304
F	Nucleotide transport and metabolism	89	2.07895	50	2.08333	56.1798
IQ	NA	66	1.5417	37	1.54167	56.0606
U	Intracellular trafficking, secretion, and vesicular transport	47	1.09787	17	0.708333	36.1702
EP	NA	43	1.00444	3	0.125	6.97674
V	Defense mechanisms	42	0.981079	18	0.75	42.8571
D	Cell cycle control, cell division, chromosome partitioning	40	0.934361	18	0.75	45
EG	NA	33	0.770848	2	0.0833333	6.06061
EH	NA	24	0.560617	14	0.583333	58.3333
EGP	NA	20	0.467181	1	0.0416667	5
GM	NA	18	0.420463	4	0.166667	22.2222
CH	NA	14	0.327026	9	0.375	64.2857
KT	NA	13	0.303667	5	0.208333	38.4615
ET	NA	11	0.256949	1	0.0416667	9.09091
N	Cell motility	10	0.23359	3	0.125	30
NT	NA	9	0.210231	NA	NA	NA
EQ	NA	6	0.140154	3	0.125	50
OU	NA	6	0.140154	1	0.0416667	16.6667
NU	NA	5	0.116795	NA	NA	NA
CO	NA	4	0.0934361	NA	NA	NA
CP	NA	4	0.0934361	NA	NA	NA
EK	NA	4	0.0934361	NA	NA	NA
GK	NA	4	0.0934361	NA	NA	NA
HP	NA	4	0.0934361	2	0.0833333	50
BQ	NA	3	0.0700771	1	0.0416667	33.3333
CE	NA	3	0.0700771	3	0.125	100
EM	NA	3	0.0700771	2	0.0833333	66.6667
MU	NA	3	0.0700771	1	0.0416667	33.3333
QT	NA	3	0.0700771	NA	NA	NA
EF	NA	2	0.0467181	1	0.0416667	50
FP	NA	2	0.0467181	1	0.0416667	50
IM	NA	2	0.0467181	NA	NA	NA
JM	NA	2	0.0467181	1	0.0416667	50
CF	NA	1	0.023359	1	0.0416667	100
CI	NA	1	0.023359	1	0.0416667	100
COTV	NA	1	0.023359	1	0.0416667	100
CT	NA	1	0.023359	NA	NA	NA
DM	NA	1	0.023359	NA	NA	NA
DTZ	NA	1	0.023359	NA	NA	NA
FG	NA	1	0.023359	NA	NA	NA
FH	NA	1	0.023359	NA	NA	NA
FJ	NA	1	0.023359	NA	NA	NA
GT	NA	1	0.023359	NA	NA	NA
HI	NA	1	0.023359	1	0.0416667	100
HJ	NA	1	0.023359	NA	NA	NA
HJO	NA	1	0.023359	NA	NA	NA
KL	NA	1	0.023359	NA	NA	NA
KLT	NA	1	0.023359	1	0.0416667	100
KO	NA	1	0.023359	NA	NA	NA
KQ	NA	1	0.023359	NA	NA	NA
LU	NA	1	0.023359	NA	NA	NA
MNO	NA	1	0.023359	NA	NA	NA
MO	NA	1	0.023359	NA	NA	NA
MP	NA	1	0.023359	NA	NA	NA
OT	NA	1	0.023359	1	0.0416667	100
PT	NA	1	0.023359	1	0.0416667	100
TV	NA	1	0.023359	1	0.0416667	100
