# Supplementary material for: Pseudosulfitobacter pseudonitzschiae hitchhikes on gliding colonies of Cellulophaga lytica
Source: ISME Commun. 2025 Jul 16;5(1):ycaf118. doi: 10.1093/ismeco/ycaf118 (PMC12376047; doi:10.1093/ismeco/ycaf118)
Supplement: Table_S6_ycaf118 [file table_s6_ycaf118.xlsx]

## Sheet: sw_vs_m_kegg_enriched_pathways
Table S6. KEGG overrepresentation analysis results performed for differentially abundant proteins (|log2FC|≥1.5, adj.p≤0.05) in P. pseudonitzschiae SW cells when in monoculture and coculture with C. lytica PlyA2.
Pathway ID	Description	GeneRatio	BgRatio	pvalue	p.adjust	qvalue	geneID	Count
ko00220	Arginine biosynthesis	4/108	67/14219	0.00167059	0.0165426	0.0128885	K00261/K01428/K01915/K01476	4
ko00260	Glycine, serine and threonine metabolism	6/108	109/14219	0.000179423	0.00253185	0.0019726	K00639/K00058/K00605/K02437/K00281/K00060	6
ko00280	Valine, leucine and isoleucine degradation	8/108	71/14219	6.09987e-08	3.87342e-06	3.01783e-06	K00253/K01969/K01968/K01640/K13766/K01782/K00020/K00626	8
ko00330	Arginine and proline metabolism	5/108	115/14219	0.00182359	0.0165426	0.0128885	K00824/K01474/K01750/K01476/K01426	5
ko00360	Phenylalanine metabolism	10/108	74/14219	2.00402e-10	2.54511e-08	1.98293e-08	K00457/K02609/K02610/K02611/K02613/K02618/K01912/K00074/K00824/K01426	10
ko00362	Benzoate degradation	5/108	115/14219	0.00182359	0.0165426	0.0128885	K01607/K01782/K00074/K15513/K00626	5
ko00380	Tryptophan metabolism	5/108	80/14219	0.000352225	0.00447326	0.00348518	K03781/K01782/K01432/K00626/K01426	5
ko00630	Glyoxylate and dicarboxylate metabolism	9/108	110/14219	1.47344e-07	4.67818e-06	3.64483e-06	K03781/K00605/K02437/K00281/K14448/K01432/K00626/K01915/K14446	9
ko00650	Butanoate metabolism	7/108	114/14219	2.53189e-05	0.000535917	0.00041754	K01640/K01782/K00074/K00626/K00019/K00239/K01799	7
ko00670	One carbon pool by folate	5/108	65/14219	0.000132432	0.00210236	0.00163798	K01251/K00605/K02437/K00281/K11175	5
ko00785	Lipoic acid metabolism	4/108	31/14219	8.45619e-05	0.00153419	0.00119531	K00605/K02437/K00281/K00163	4
ko01200	Carbon metabolism	14/108	376/14219	9.4172e-07	2.39197e-05	1.86361e-05	K03781/K00058/K00261/K01782/K00605/K02437/K00281/K00074/K14448/K00626/K00640/K14446/K00239/K00163	14
ko02024	Quorum sensing	8/108	283/14219	0.00140812	0.0162573	0.0126663	K02035/K02054/K02052/K01995/K11752/K01996/K01999/K01998	8
ko03010	Ribosome	10/108	143/14219	1.29029e-07	4.67818e-06	3.64483e-06	K02913/K02907/K02881/K02895/K02965/K02863/K02902/K02904/K02909/K02899	10
