# Supplementary material for: Pseudosulfitobacter pseudonitzschiae hitchhikes on gliding colonies of Cellulophaga lytica
Source: ISME Commun. 2025 Jul 16;5(1):ycaf118. doi: 10.1093/ismeco/ycaf118 (PMC12376047; doi:10.1093/ismeco/ycaf118)
Supplement: Table_S8_ycaf118 [file table_s8_ycaf118.xlsx]

## Sheet: bgcs
Table S8. Biosynthetic gene cluster (BGC) information and results of differential abundance analysis of biosynthetic gene-encoded proteins between the tested conditions for both strains.
#BGC	locus_tag	prokka_function	log2fc (mono vs co)	adj.pval	antismash_function	BGC_type
PLYA2_10	PLYA2_02459	HTH-type transcriptional activator RhaR	0.301021	0.36809	regulatory	terpene
PLYA2_10	PLYA2_02460	Inositol 2-dehydrogenase/D-chiro-inositol 3-dehydrogenase	-1.11537	0.00455884	biosynthetic-additional	terpene
PLYA2_10	PLYA2_02461	MerR HTH family regulatory protein	0.368911	0.109244	other	terpene
PLYA2_10	PLYA2_02462	Fasciclin domain protein	-0.502986	0.42758	other	terpene
PLYA2_10	PLYA2_02463	zeta-carotene-forming phytoene desaturase	0.363203	0.16098	biosynthetic-additional	terpene
PLYA2_10	PLYA2_02464	15-cis-phytoene synthase	0.173295	0.639821	biosynthetic	terpene
PLYA2_10	PLYA2_02465	hypothetical protein	-	-	other	terpene
PLYA2_10	PLYA2_02466	Fatty acid hydroxylase superfamily protein	-	-	other	terpene
PLYA2_10	PLYA2_02467	Lycopene cyclase	-	-	other	terpene
PLYA2_10	PLYA2_02468	Deoxyribodipyrimidine photo-lyase	0.67668	0.0415348	other	terpene
PLYA2_10	PLYA2_02470	Thiol-disulfide oxidoreductase ResA	-	-	other	terpene
PLYA2_10	PLYA2_02471	Thiol-disulfide oxidoreductase ResA	-	-	other	terpene
PLYA2_10	PLYA2_02472	Aconitate hydratase A	0.257227	0.310389	other	terpene
PLYA2_10	PLYA2_02473	ATPase family associated with various cellular activities (AAA)	0.313279	0.399015	other	terpene
SW1.1	SW_00441	hypothetical protein	-	-	other	betalactone
SW1.1	SW_00442	Glutamine--fructose-6-phosphate aminotransferase [isomerizing]	0.653674	0.00207077	biosynthetic-additional	betalactone
SW1.1	SW_00443	Bifunctional protein GlmU	0.767419	0.00175465	biosynthetic-additional	betalactone
SW1.1	SW_00444	Phosphoglycolate phosphatase	-	-	biosynthetic-additional	betalactone
SW1.1	SW_00445	UDP-4-amino-4-deoxy-L-arabinose--oxoglutarate aminotransferase	0.615921	0.0143523	biosynthetic-additional	betalactone
SW1.1	SW_00446	CreA protein	-	-	other	betalactone
SW1.1	SW_00447	Pyridoxamine 5'-phosphate oxidase like protein	1.1049	0.000254738	other	betalactone
SW1.1	SW_00448	Acyl-CoA dehydrogenase	2.02335	0.000885863	biosynthetic-additional	betalactone
SW1.1	SW_00449	hypothetical protein	-	-	other	betalactone
SW1.1	SW_00450	hypothetical protein	-	-	other	betalactone
SW1.1	SW_00451	Lysozyme inhibitor LprI	-	-	other	betalactone
SW1.1	SW_00452	Acetyl-coenzyme A synthetase	2.29551	7.10282e-06	biosynthetic	betalactone
SW1.1	SW_00453	Methylmalonyl-CoA carboxyltransferase 12S subunit	2.30532	1.46077e-05	biosynthetic-additional	betalactone
SW1.1	SW_00454	Acetyl-/propionyl-coenzyme A carboxylase alpha chain	1.62249	0.0027958	biosynthetic-additional	betalactone
SW1.1	SW_00455	3-hydroxy-3-isohexenylglutaryl-CoA/hydroxy-methylglutaryl-CoA lyase	1.89721	5.90855e-06	biosynthetic	betalactone
SW1.1	SW_00456	putative enoyl-CoA hydratase echA8	1.69809	3.47935e-05	biosynthetic-additional	betalactone
SW1.1	SW_00457	hypothetical protein	-	-	other	betalactone
SW1.1	SW_00458	NAD(P)H-quinone oxidoreductase subunit 3	-	-	other	betalactone
SW1.1	SW_00459	NADH-quinone oxidoreductase subunit B	0.803886	0.00139756	other	betalactone
SW1.1	SW_00460	NADH-quinone oxidoreductase chain 5	0.734699	0.00175465	other	betalactone
SW1.1	SW_00461	hypothetical protein	-	-	other	betalactone
SW1.1	SW_00462	hypothetical protein	-	-	other	betalactone
SW1.1	SW_00463	NADH-quinone oxidoreductase subunit D	0.700168	0.00295074	other	betalactone
SW1.1	SW_00464	Thioredoxin-like [2Fe-2S] ferredoxin	0.611389	0.012377	other	betalactone
SW1.1	SW_00465	hypothetical protein	0.786922	0.00322884	other	betalactone
SW1.1	SW_00466	NADH-quinone oxidoreductase chain 1	0.859925	0.000287327	other	betalactone
SW1.1	SW_00467	MAPEG family protein	-	-	other	betalactone
SW1.1	SW_00468	hypothetical protein	-	-	other	betalactone
SW1.1	SW_00469	hypothetical protein	-	-	other	betalactone
SW1.2	SW_00715	Beta-hexosaminidase	1.10319	0.00274069	other	hserlactone
SW1.2	SW_00716	Segregation and condensation protein A	-	-	other	hserlactone
SW1.2	SW_00717	Segregation and condensation protein B	1.08299	0.00382299	other	hserlactone
SW1.2	SW_00718	hypothetical protein	1.44534	0.000660145	other	hserlactone
SW1.2	SW_00719	dCTP deaminase, dUMP-forming	1.22684	0.0011378	other	hserlactone
SW1.2	SW_00721	MerR HTH family regulatory protein	1.71243	2.71545e-05	other	hserlactone
SW1.2	SW_00722	Integration host factor subunit alpha	1.61117	0.000441679	other	hserlactone
SW1.2	SW_00723	3-oxoacyl-[acyl-carrier-protein] synthase 3	0.852855	0.000704733	biosynthetic-additional	hserlactone
SW1.2	SW_00724	Phosphate acyltransferase	0.771216	0.001253	other	hserlactone
SW1.2	SW_00725	50S ribosomal protein L32	-	-	other	hserlactone
SW1.2	SW_00726	Large ribosomal RNA subunit accumulation protein YceD	0.834557	0.0208414	other	hserlactone
SW1.2	SW_00727	SmpA / OmlA family protein	0.428402	0.0456183	other	hserlactone
SW1.2	SW_00728	Acetyltransferase (GNAT) domain protein	-	-	biosynthetic	hserlactone
SW1.2	SW_00729	ABC transporter ATP-binding protein uup	-	-	transport	hserlactone
SW1.2	SW_00730	Putative acetyltransferase	-	-	biosynthetic-additional	hserlactone
SW1.2	SW_00731	Acetyltransferase (GNAT) domain protein	-	-	other	hserlactone
SW1.2	SW_00732	hypothetical protein	-	-	other	hserlactone
SW1.2	SW_00733	Tyrosine--tRNA ligase	0.581651	0.00322304	other	hserlactone
SW1.2	SW_00734	Anhydro-N-acetylmuramic acid kinase	-	-	other	hserlactone
SW1.2	SW_00735	hypothetical protein	1.31185	0.0235558	other	hserlactone
SW1.2	SW_00736	D-amino acid dehydrogenase	1.00238	0.0119816	biosynthetic-additional	hserlactone
SW1.2	SW_00737	Sensor histidine kinase RcsC	-	-	regulatory	hserlactone
SW3.1	SW_01952	hypothetical protein	-	-	other	RiPP-like
SW3.1	SW_01953	Biotin biosynthesis cytochrome P450	0.872968	0.00546576	biosynthetic-additional	RiPP-like
SW3.1	SW_01954	hypothetical protein	-	-	other	RiPP-like
SW3.1	SW_01955	Cold shock protein CspA	-	-	regulatory	RiPP-like
SW3.1	SW_01956	putative protein	2.6227	0.0017305	other	RiPP-like
SW3.1	SW_01957	hypothetical protein	-	-	other	RiPP-like
SW3.1	SW_01958	Putative DNA-binding domain protein	-	-	other	RiPP-like
SW3.1	SW_01959	hypothetical protein	-	-	biosynthetic	RiPP-like
SW3.1	SW_01960	hypothetical protein	-	-	other	RiPP-like
SW3.1	SW_01961	Threonine--tRNA ligase	0.661699	0.00790724	other	RiPP-like
SW3.1	SW_01962	Purine efflux pump PbuE	-	-	transport	RiPP-like
SW3.1	SW_01963	Serine aminopeptidase, S33	1.15032	0.00019701	biosynthetic-additional	RiPP-like
SW3.2	SW_01980	Nopaline-binding periplasmic protein	-	-	biosynthetic-additional	T3PKS
SW3.2	SW_01981	Octopine permease ATP-binding protein P	1.08409	0.00172216	transport	T3PKS
SW3.2	SW_01982	Tellurite resistance protein TerB	-	-	other	T3PKS
SW3.2	SW_01983	Tellurite resistance protein TerB	1.9364	0.00176518	other	T3PKS
SW3.2	SW_01984	hypothetical protein	-	-	other	T3PKS
SW3.2	SW_01985	hypothetical protein	1.14843	0.0212074	other	T3PKS
SW3.2	SW_01986	Ribosomal RNA large subunit methyltransferase J	-	-	other	T3PKS
SW3.2	SW_01987	Methanogen output domain 1	-	-	other	T3PKS
SW3.2	SW_01988	Diguanylate cyclase, GGDEF domain	-	-	biosynthetic-additional	T3PKS
SW3.2	SW_01989	CTP synthase	0.484708	0.00858458	other	T3PKS
SW3.2	SW_01990	Preprotein translocase SecG subunit	0.62174	0.0202463	other	T3PKS
SW3.2	SW_01991	Nitrile hydratase, alpha chain	-	-	other	T3PKS
SW3.2	SW_01992	Nitrile hydratase subunit beta	-	-	other	T3PKS
SW3.2	SW_01993	nitrile_acc: nitrile hydratase accessory protein	-	-	other	T3PKS
SW3.2	SW_01994	hypothetical protein	-	-	other	T3PKS
SW3.2	SW_01995	Adenylosuccinate synthetase	-	-	other	T3PKS
SW3.2	SW_01996	hypothetical protein	-	-	other	T3PKS
SW3.2	SW_01997	Glyoxalase superfamily protein	-	-	other	T3PKS
SW3.2	SW_01998	hypothetical protein	0.868606	0.00194061	other	T3PKS
SW3.2	SW_01999	Thiamin pyrophosphokinase, catalytic domain	-	-	other	T3PKS
SW3.2	SW_02000	Riboflavin transporter	-	-	transport	T3PKS
SW3.2	SW_02001	L-serine dehydratase 1	-	-	other	T3PKS
SW3.2	SW_02002	hypothetical protein	-	-	biosynthetic-additional	T3PKS
SW3.2	SW_02003	Isoprenylcysteine carboxyl methyltransferase (ICMT) family protein	-	-	biosynthetic-additional	T3PKS
SW3.2	SW_02004	Alpha-pyrone synthesis polyketide synthase-like Pks11	-	-	biosynthetic	T3PKS
SW3.2	SW_02005	Ribose-5-phosphate isomerase A	0.927874	0.00104118	other	T3PKS
SW3.2	SW_02006	Glutathione amide reductase	0.615672	0.0200339	biosynthetic-additional	T3PKS
SW3.2	SW_02007	Modulator of FtsH protease HflK	-	-	other	T3PKS
SW3.2	SW_02008	Modulator of FtsH protease HflC	-	-	other	T3PKS
SW3.2	SW_02009	hypothetical protein	-	-	other	T3PKS
SW3.2	SW_02010	Periplasmic serine endoprotease DegP	1.23069	0.000301961	other	T3PKS
SW3.2	SW_02011	hypothetical protein	-	-	other	T3PKS
SW3.2	SW_02012	Ferredoxin-6	-	-	other	T3PKS
SW3.2	SW_02013	hypothetical protein	-	-	other	T3PKS
SW3.2	SW_02014	Phosphoribosylamine--glycine ligase	0.416711	0.0209155	other	T3PKS
SW3.2	SW_02015	Exodeoxyribonuclease 7 large subunit	1.40088	0.000112509	other	T3PKS
SW3.2	SW_02016	Putative cyclase	1.09744	0.00261336	other	T3PKS
SW3.2	SW_02017	hypothetical protein	-	-	other	T3PKS
SW3.2	SW_02018	Ion-translocating oxidoreductase complex subunit C	0.999738	0.00338129	other	T3PKS
SW3.2	SW_02019	Transglycosylase SLT domain protein	-	-	other	T3PKS
SW3.2	SW_02020	Signal recognition particle receptor FtsY	1.11375	0.000379588	other	T3PKS
SW3.2	SW_02021	EamA-like transporter family protein	-	-	other	T3PKS
SW3.2	SW_02022	Intracellular septation protein	-	-	other	T3PKS
SW4.1	SW_02118	C4-dicarboxylate transport transcriptional regulatory protein DctD	-	-	regulatory	NRPS, T1PKS
SW4.1	SW_02119	C4-dicarboxylate transport sensor protein DctB	-	-	regulatory	NRPS, T1PKS
SW4.1	SW_02120	hypothetical protein	-	-	other	NRPS, T1PKS
SW4.1	SW_02121	Tripartite ATP-independent periplasmic transporter, DctM component	-	-	other	NRPS, T1PKS
SW4.1	SW_02122	NMT1-like family protein	-	-	other	NRPS, T1PKS
SW4.1	SW_02123	Long-chain-fatty-acid--CoA ligase	-	-	biosynthetic-additional	NRPS, T1PKS
SW4.1	SW_02124	Short-chain-enoyl-CoA hydratase	0.673687	0.00381079	biosynthetic-additional	NRPS, T1PKS
SW4.1	SW_02125	Acetyl-CoA:oxalate CoA-transferase	-	-	biosynthetic-additional	NRPS, T1PKS
SW4.1	SW_02126	Spermidine/putrescine import ATP-binding protein PotA	-	-	transport	NRPS, T1PKS
SW4.1	SW_02127	Binding-protein-dependent transport system inner membrane component	-	-	transport	NRPS, T1PKS
SW4.1	SW_02128	Bacterial extracellular solute-binding protein	-	-	other	NRPS, T1PKS
SW4.1	SW_02129	HTH-type transcriptional repressor RspR	-	-	regulatory	NRPS, T1PKS
SW4.1	SW_02130	2-haloacrylate reductase	-	-	biosynthetic-additional	NRPS, T1PKS
SW4.1	SW_02131	Crotonyl-CoA hydratase	-	-	biosynthetic-additional	NRPS, T1PKS
SW4.1	SW_02132	Protein LigF	-	-	biosynthetic-additional	NRPS, T1PKS
SW4.1	SW_02133	Dimodular nonribosomal peptide synthase	-	-	biosynthetic	NRPS, T1PKS
SW4.1	SW_02134	Cytochrome p450 CYP199A2	-	-	biosynthetic-additional	NRPS, T1PKS
SW4.1	SW_02135	3-(3-hydroxy-phenyl)propionate/3-hydroxycinnamic acid hydroxylase	-	-	biosynthetic-additional	NRPS, T1PKS
SW4.1	SW_02136	Tripartite ATP-independent periplasmic transporters, DctQ component	-	-	other	NRPS, T1PKS
SW4.1	SW_02137	C4-dicarboxylate TRAP transporter large permease protein DctM	-	-	other	NRPS, T1PKS
SW4.1	SW_02138	Bacterial extracellular solute-binding protein, family 7	-	-	other	NRPS, T1PKS
SW4.1	SW_02139	Transcriptional regulator KdgR	-	-	regulatory	NRPS, T1PKS
SW4.1	SW_02140	Fumarylacetoacetate (FAA) hydrolase family protein	-	-	other	NRPS, T1PKS
SW4.1	SW_02141	Ferredoxin-6	-	-	other	NRPS, T1PKS
SW4.1	SW_02142	Rhodocoxin reductase	-	-	biosynthetic-additional	NRPS, T1PKS
SW4.1	SW_02143	3-keto-5-aminohexanoate cleavage enzyme	-	-	other	NRPS, T1PKS
SW4.1	SW_02144	Glutathione S-transferase GstA	-	-	biosynthetic-additional	NRPS, T1PKS
SW4.1	SW_02145	2-haloacrylate reductase	-	-	biosynthetic-additional	NRPS, T1PKS
SW4.1	SW_02146	Biphenyl-2,3-diol 1,2-dioxygenase	-	-	other	NRPS, T1PKS
SW4.1	SW_02147	Glycosyl transferases group 1	-	-	biosynthetic-additional	NRPS, T1PKS
SW4.1	SW_02148	hypothetical protein	-	-	biosynthetic-additional	NRPS, T1PKS
SW4.1	SW_02149	UDP-glucose:undecaprenyl-phosphate glucose-1-phosphate transferase	-	-	biosynthetic-additional	NRPS, T1PKS
SW4.1	SW_02150	hypothetical protein	-	-	other	NRPS, T1PKS
SW4.1	SW_02151	MTase_LIC12133: putative methyltransferase	-	-	other	NRPS, T1PKS
SW4.1	SW_02152	4'-phosphopantetheinyl transferase Sfp	-	-	biosynthetic-additional	NRPS, T1PKS
SW4.1	SW_02153	Cocaine esterase	-	-	other	NRPS, T1PKS
SW4.1	SW_02154	D-inositol-3-phosphate glycosyltransferase	-	-	biosynthetic-additional	NRPS, T1PKS
SW4.1	SW_02155	G-rich domain on putative tyrosine kinase	-	-	biosynthetic-additional	NRPS, T1PKS
SW4.1	SW_02156	hypothetical protein	-	-	transport	NRPS, T1PKS
SW4.1	SW_02157	Condensation domain protein	-	-	biosynthetic-additional	NRPS, T1PKS
SW4.1	SW_02158	hypothetical protein	-	-	other	NRPS, T1PKS
SW4.1	SW_02159	hypothetical protein	-	-	other	NRPS, T1PKS
SW4.1	SW_02160	D-alanine--D-alanyl carrier protein ligase	-	-	biosynthetic	NRPS, T1PKS
SW4.1	SW_02161	Polysaccharide biosynthesis protein	-	-	biosynthetic-additional	NRPS, T1PKS
SW4.1	SW_02162	Glyoxalase/Bleomycin resistance protein/Dioxygenase superfamily protein	-	-	other	NRPS, T1PKS
SW4.1	SW_02163	MBOAT, membrane-bound O-acyltransferase family	-	-	other	NRPS, T1PKS
SW4.1	SW_02164	hypothetical protein	-	-	other	NRPS, T1PKS
SW4.1	SW_02165	hypothetical protein	-	-	biosynthetic-additional	NRPS, T1PKS
SW4.1	SW_02166	FkbH: FkbH domain protein	-	-	biosynthetic-additional	NRPS, T1PKS
SW4.1	SW_02167	FMN-dependent NADH-azoreductase 1	-	-	other	NRPS, T1PKS
SW4.1	SW_02168	Glycine cleavage system transcriptional activator	-	-	regulatory	NRPS, T1PKS
SW4.1	SW_02169	HTH-type transcriptional regulator DmlR	1.50313	0.0149114	regulatory	NRPS, T1PKS
SW4.1	SW_02170	Inner membrane transport protein YdhP	-	-	transport	NRPS, T1PKS
SW4.1	SW_02171	GDSL-like Lipase/Acylhydrolase family protein	-	-	other	NRPS, T1PKS
SW4.1	SW_02172	ANTAR domain protein	-	-	other	NRPS, T1PKS
SW4.1	SW_02173	Bicarbonate transport ATP-binding protein CmpC	-	-	other	NRPS, T1PKS
SW4.1	SW_02174	Bicarbonate transport ATP-binding protein CmpC	-	-	other	NRPS, T1PKS
SW4.1	SW_02175	Bicarbonate transport system permease protein CmpB	-	-	transport	NRPS, T1PKS
SW4.1	SW_02176	Vitamin B12 import ATP-binding protein BtuD	-	-	transport	NRPS, T1PKS
SW4.2	SW_02262	NAD-dependent dihydropyrimidine dehydrogenase subunit PreA	0.689169	0.00667013	other	hserlactone
SW4.2	SW_02263	HTH-type transcriptional regulator RutR	-	-	regulatory	hserlactone
SW4.2	SW_02264	N-carbamoyl-L-amino-acid hydrolase	1.18324	0.00032228	biosynthetic-additional	hserlactone
SW4.2	SW_02265	hypothetical protein	-	-	other	hserlactone
SW4.2	SW_02266	D-hydantoinase/dihydropyrimidinase	0.689866	0.0113462	other	hserlactone
SW4.2	SW_02267	Aliphatic sulfonates import ATP-binding protein SsuB	-	-	transport	hserlactone
SW4.2	SW_02268	Binding-protein-dependent transport system inner membrane component	-	-	transport	hserlactone
SW4.2	SW_02269	Riboflavin transport system permease protein RibX	-	-	transport	hserlactone
SW4.2	SW_02270	Formylaminopyrimidine-binding protein	0.678505	0.00515591	other	hserlactone
SW4.2	SW_02271	Autoinducer synthase	-	-	biosynthetic	hserlactone
SW4.2	SW_02272	Autoinducer binding domain protein	-	-	regulatory	hserlactone
SW4.2	SW_02273	L,D-transpeptidase catalytic domain	-	-	other	hserlactone
SW4.2	SW_02274	Energy-dependent translational throttle protein EttA	1.34865	0.00275011	transport	hserlactone
SW4.2	SW_02275	hypothetical protein	-	-	other	hserlactone
SW4.2	SW_02276	hypothetical protein	-	-	other	hserlactone
SW4.2	SW_02277	nicotinate-nucleotide adenylyltransferase	-	-	biosynthetic-additional	hserlactone
SW4.2	SW_02278	EamA-like transporter family protein	-	-	transport	hserlactone
SW4.2	SW_02279	D-Ala-D-Ala carboxypeptidase 3 (S13) family protein	-	-	other	hserlactone
SW4.2	SW_02280	hypothetical protein	-	-	other	hserlactone
SW4.3	SW_02332	hypothetical protein	-	-	other	hserlactone
SW4.3	SW_02333	Nickel-binding protein NikA	-	-	transport	hserlactone
SW4.3	SW_02334	Oligopeptide transport ATP-binding protein OppD	-	-	transport	hserlactone
SW4.3	SW_02335	Vitamin B12 import ATP-binding protein BtuD	-	-	transport	hserlactone
SW4.3	SW_02336	Glutathione transport system permease protein GsiC	-	-	transport	hserlactone
SW4.3	SW_02337	Oligopeptide transport system permease protein OppC	-	-	transport	hserlactone
SW4.3	SW_02338	Glycerophosphoryl diester phosphodiesterase family protein	-	-	other	hserlactone
SW4.3	SW_02339	6-phosphogluconate phosphatase	-	-	biosynthetic-additional	hserlactone
SW4.3	SW_02340	Xylose isomerase-like TIM barrel	-	-	other	hserlactone
SW4.3	SW_02341	hypothetical protein	-	-	other	hserlactone
SW4.3	SW_02342	Autoinducer synthase	-	-	biosynthetic	hserlactone
SW4.3	SW_02343	Adaptive-response sensory-kinase SasA	1.28468	5.95411e-05	regulatory	hserlactone
SW4.3	SW_02344	Patatin phospholipase	-	-	other	hserlactone
SW4.3	SW_02345	putative acetoacetate decarboxylase	-	-	other	hserlactone
SW4.3	SW_02346	D-beta-hydroxybutyrate dehydrogenase	-	-	biosynthetic-additional	hserlactone
SW4.3	SW_02347	hypothetical protein	-	-	other	hserlactone
SW4.3	SW_02348	Transglycosylase associated protein	-	-	other	hserlactone
SW4.3	SW_02349	Adaptive-response sensory-kinase SasA	-	-	regulatory	hserlactone
SW4.3	SW_02350	Transcriptional activator protein CopR	-	-	regulatory	hserlactone
SW4.3	SW_02351	hypothetical protein	-	-	other	hserlactone
SW4.3	SW_02352	hypothetical protein	-	-	other	hserlactone
SW4.3	SW_02353	putative N-acetyltransferase YafP	-	-	other	hserlactone
SW6.1	SW_02929	P-loop guanosine triphosphatase YjiA	-	-	biosynthetic-additional	phosphonate
SW6.1	SW_02930	hypothetical protein	-	-	other	phosphonate
SW6.1	SW_02931	HTH-type transcriptional regulator GbpR	-	-	regulatory	phosphonate
SW6.1	SW_02932	1,3-propanediol dehydrogenase	-	-	biosynthetic	phosphonate
SW6.1	SW_02933	hypothetical protein	-	-	other	phosphonate
SW6.1	SW_02934	Alpha-ketoglutaric semialdehyde dehydrogenase 2	-	-	biosynthetic	phosphonate
SW6.1	SW_02935	Solute-binding protein	-	-	other	phosphonate
SW6.1	SW_02936	Tripartite ATP-independent periplasmic transporters, DctQ component	-	-	other	phosphonate
SW6.1	SW_02937	C4-dicarboxylate TRAP transporter large permease protein DctM	-	-	other	phosphonate
SW6.1	SW_02938	Quinone-dependent D-lactate dehydrogenase	-	-	other	phosphonate
SW6.1	SW_02939	Nucleotidyltransferase	-	-	other	phosphonate
SW6.1	SW_02940	Cyclic-di-GMP-binding biofilm dispersal mediator protein	-	-	biosynthetic-additional	phosphonate
SW6.1	SW_02941	Bacterial regulatory proteins, tetR family	-	-	regulatory	phosphonate
SW6.1	SW_02942	hypothetical protein	-	-	biosynthetic-additional	phosphonate
SW6.1	SW_02943	LysR substrate binding domain protein	-	-	regulatory	phosphonate
SW6.1	SW_02944	HTH-type transcriptional regulator PgrR	-	-	regulatory	phosphonate
SW6.1	SW_02945	Endoribonuclease L-PSP	-	-	other	phosphonate
SW6.1	SW_02946	Glycine cleavage system transcriptional activator	-	-	regulatory	phosphonate
SW6.1	SW_02947	ABC transporter	-	-	other	phosphonate
SW6.1	SW_02948	Aspartate aminotransferase	-	-	biosynthetic	phosphonate
SW6.1	SW_02949	Phosphonopyruvate hydrolase	-	-	biosynthetic	phosphonate
SW6.1	SW_02950	Bacterial regulatory proteins, tetR family	1.84655	9.69529e-06	regulatory	phosphonate
SW6.1	SW_02951	Aldehyde oxidoreductase iron-sulfur-binding subunit PaoA	-	-	other	phosphonate
SW6.1	SW_02952	Aldehyde oxidoreductase FAD-binding subunit PaoB	0.639592	0.00297926	other	phosphonate
SW6.1	SW_02953	Aldehyde oxidoreductase molybdenum-binding subunit PaoC	-	-	biosynthetic-additional	phosphonate
SW6.1	SW_02954	N-acetyldiaminopimelate deacetylase	-	-	biosynthetic-additional	phosphonate
SW6.1	SW_02955	HTH-type transcriptional activator RhaS	-	-	other	phosphonate
SW6.1	SW_02956	putative HTH-type transcriptional regulator	-	-	other	phosphonate
SW6.1	SW_02957	D-allose transport system permease protein AlsC	-	-	transport	phosphonate
SW6.1	SW_02958	Ribose import ATP-binding protein RbsA	-	-	transport	phosphonate
SW6.1	SW_02959	Alcohol dehydrogenase [acceptor]	-	-	other	phosphonate
SW6.1	SW_02960	Ribose import binding protein RbsB	-	-	transport	phosphonate
SW6.1	SW_02961	Phenylacetaldehyde dehydrogenase	-	-	biosynthetic	phosphonate
SW6.1	SW_02962	Asp/Glu/Hydantoin racemase	-3.44479	8.66606e-08	other	phosphonate
SW6.1	SW_02963	HTH-type transcriptional regulator HdfR	-	-	regulatory	phosphonate
SW6.1	SW_02964	Multifunctional alkaline phosphatase superfamily protein	-	-	other	phosphonate
SW6.2	SW_03138	Dicamba O-demethylase 2, ferredoxin reductase component	-	-	biosynthetic-additional	NRPS-like
SW6.2	SW_03139	Rhodocoxin	-	-	other	NRPS-like
SW6.2	SW_03140	Glutamate--methylamine ligase	-4.67358	8.08133e-08	other	NRPS-like
SW6.2	SW_03141	Putative cytochrome P450 126	-	-	biosynthetic-additional	NRPS-like
SW6.2	SW_03142	Glutamine amidotransferase class-I	-	-	other	NRPS-like
SW6.2	SW_03143	HTH-type transcriptional regulator McbR	-	-	regulatory	NRPS-like
SW6.2	SW_03144	C4-dicarboxylate TRAP transporter large permease protein DctM	-	-	other	NRPS-like
SW6.2	SW_03145	Tripartite ATP-independent periplasmic transporters, DctQ component	-	-	other	NRPS-like
SW6.2	SW_03146	Lactate-binding periplasmic protein	-	-	other	NRPS-like
SW6.2	SW_03147	L-idonate 5-dehydrogenase (NAD(P)(+))	-	-	biosynthetic-additional	NRPS-like
SW6.2	SW_03148	Glyoxylate/hydroxypyruvate reductase B	-	-	biosynthetic-additional	NRPS-like
SW6.2	SW_03149	Gluconate 5-dehydrogenase	-	-	biosynthetic-additional	NRPS-like
SW6.2	SW_03150	D-galactonate dehydratase	-	-	biosynthetic-additional	NRPS-like
SW6.2	SW_03151	HTH-type transcriptional regulator LutR	-	-	regulatory	NRPS-like
SW6.2	SW_03152	Ferrichrome outer membrane transporter/phage receptor	-	-	transport	NRPS-like
SW6.2	SW_03153	Periplasmic binding protein	-	-	transport	NRPS-like
SW6.2	SW_03154	Vitamin B12 import system permease protein BtuC	-	-	transport	NRPS-like
SW6.2	SW_03155	putative siderophore transport system permease protein YfhA	-	-	transport	NRPS-like
SW6.2	SW_03156	putative siderophore transport system ATP-binding protein YusV	-	-	transport	NRPS-like
SW6.2	SW_03157	D-alanine--D-alanyl carrier protein ligase	-	-	biosynthetic	NRPS-like
SW6.2	SW_03158	MbtH-like protein	-	-	biosynthetic-additional	NRPS-like
SW6.2	SW_03159	Multidrug export protein MepA	-	-	transport	NRPS-like
SW6.2	SW_03160	L-alanine/L-glutamate racemase	-	-	biosynthetic-additional	NRPS-like
SW6.2	SW_03161	Ferri-bacillibactin esterase BesA	-	-	biosynthetic-additional	NRPS-like
SW6.2	SW_03162	Acetyltransferase (GNAT) domain protein	-	-	biosynthetic-additional	NRPS-like
SW6.2	SW_03163	L-ornithine N(5)-monooxygenase	-	-	biosynthetic-additional	NRPS-like
SW6.2	SW_03164	sigma70-ECF: RNA polymerase sigma factor, sigma-70 family	-	-	regulatory	NRPS-like
SW6.2	SW_03165	K(+)/H(+) antiporter NhaP2	1.56178	0.000354246	other	NRPS-like
SW6.2	SW_03166	Spermidine-binding periplasmic protein SpuE	-	-	other	NRPS-like
SW6.2	SW_03167	Inner membrane ABC transporter permease protein YdcV	-	-	transport	NRPS-like
SW6.2	SW_03168	Spermidine/putrescine transport system permease protein PotB	-	-	transport	NRPS-like
SW6.2	SW_03169	Spermidine/putrescine import ATP-binding protein PotA	-	-	transport	NRPS-like
SW6.2	SW_03170	HTH-type transcriptional regulator BetI	-	-	regulatory	NRPS-like
SW6.2	SW_03171	N-substituted formamide deformylase	-	-	other	NRPS-like
SW6.2	SW_03172	hypothetical protein	-	-	other	NRPS-like
SW6.2	SW_03173	HTH-type transcriptional regulator McbR	-	-	regulatory	NRPS-like
SW6.2	SW_03174	Oxidoreductase UcpA	-	-	biosynthetic-additional	NRPS-like
SW6.2	SW_03175	Gamma-glutamylputrescine synthetase PuuA	-	-	other	NRPS-like
SW7.1	SW_03422	Dihydrolipoyl dehydrogenase	1.10224	0.00844522	biosynthetic-additional	terpene
SW7.1	SW_03423	RTX calcium-binding nonapeptide repeat (4 copies)	-	-	other	terpene
SW7.1	SW_03424	3-oxoacyl-[acyl-carrier-protein] reductase FabG	1.40509	6.13188e-05	biosynthetic-additional	terpene
SW7.1	SW_03425	Arginine--pyruvate transaminase AruH	0.857236	0.000792507	biosynthetic-additional	terpene
SW7.1	SW_03426	Cysteine--tRNA ligase	-	-	other	terpene
SW7.1	SW_03427	hypothetical protein	-	-	other	terpene
SW7.1	SW_03428	(R)-citramalate synthase	0.614647	0.00495127	biosynthetic-additional	terpene
SW7.1	SW_03429	2-succinyl-6-hydroxy-2,4-cyclohexadiene-1-carboxylate synthase	1.04106	0.0088894	biosynthetic-additional	terpene
SW7.1	SW_03430	Squalene/phytoene synthase	1.02647	0.0019688	biosynthetic	terpene
SW7.1	SW_03431	Riboflavin transporter RfnT	-	-	other	terpene
SW7.1	SW_03432	Ribose-5-phosphate isomerase B	-	-	other	terpene
SW7.1	SW_03433	Precorrin-6A reductase	-	-	other	terpene
SW7.1	SW_03434	putative bifunctional transcriptional activator/DNA repair enzyme AlkA	-	-	other	terpene
SW7.1	SW_03435	Carboxylesterase 2	1.62631	0.00152941	biosynthetic-additional	terpene
SW7.1	SW_03436	hypothetical protein	-	-	other	terpene
SW7.1	SW_03437	HNH endonuclease	-	-	other	terpene
SW7.1	SW_03438	Ornithine cyclodeaminase	2.63734	1.36518e-06	biosynthetic-additional	terpene
SW7.1	SW_03439	Arginase	3.31157	9.76516e-07	other	terpene
SW7.1	SW_03440	AsnC-type helix-turn-helix domain protein	-	-	regulatory	terpene
SW7.1	SW_03441	Disulfide bond formation protein B	-	-	other	terpene
SW7.1	SW_03442	SNARE associated Golgi protein	-	-	other	terpene
SW10.1	SW_03967	Fe/S biogenesis protein NfuA	1.3036	0.000477288	other	hserlactone
SW10.1	SW_03968	tRNA N6-adenosine threonylcarbamoyltransferase	-	-	other	hserlactone
SW10.1	SW_03969	[Ribosomal protein S18]-alanine N-acetyltransferase	-	-	other	hserlactone
SW10.1	SW_03970	ABC transporter substrate-binding protein PnrA-like protein	-	-	other	hserlactone
SW10.1	SW_03971	Ribose import ATP-binding protein RbsA	0.986142	0.00169494	transport	hserlactone
SW10.1	SW_03972	Branched-chain amino acid transport system / permease component	-	-	other	hserlactone
SW10.1	SW_03973	putative riboflavin import permease protein RfuD	-	-	other	hserlactone
SW10.1	SW_03974	Sulfite exporter TauE/SafE	-	-	other	hserlactone
SW10.1	SW_03975	Putative transmembrane protein (Alph_Pro_TM)	-	-	other	hserlactone
SW10.1	SW_03976	ATP-dependent RecD-like DNA helicase	0.789471	0.00207077	other	hserlactone
SW10.1	SW_03977	Autoinducer synthase	-	-	biosynthetic	hserlactone
SW10.1	SW_03978	putative transcriptional activator protein TraR	-	-	regulatory	hserlactone
SW10.1	SW_03979	hypothetical protein	-	-	other	hserlactone
SW10.1	SW_03980	Crotonyl-CoA carboxylase/reductase	1.78476	9.91145e-05	biosynthetic-additional	hserlactone
SW10.1	SW_03981	Glycerol-3-phosphate acyltransferase	-	-	other	hserlactone
SW10.1	SW_03982	Acetyltransferase (GNAT) family protein	-	-	other	hserlactone
SW10.1	SW_03983	Ethylmalonyl-CoA mutase	1.36733	0.0188854	other	hserlactone
SW10.1	SW_03984	Trans-acting regulatory protein HvrA	4.24552	0.00176518	other	hserlactone
SW10.1	SW_03985	Purine nucleoside phosphorylase DeoD-type	0.965698	0.00109811	other	hserlactone
SW10.1	SW_03986	hypothetical protein	1.01959	0.00246587	other	hserlactone
SW10.1	SW_03987	Succinate dehydrogenase iron-sulfur subunit	1.08487	0.000736499	other	hserlactone
