# Supplementary material for: Pseudosulfitobacter pseudonitzschiae hitchhikes on gliding colonies of Cellulophaga lytica
Source: ISME Commun. 2025 Jul 16;5(1):ycaf118. doi: 10.1093/ismeco/ycaf118 (PMC12376047; doi:10.1093/ismeco/ycaf118)
Supplement: Table_S9_ycaf118 [file table_s9_ycaf118.xlsx]

## Sheet: dendritic motility
Table S9. Candidate genes for dendritic motility of P. pseudonitzschiae SW. Locus tags as predicted by Prokka are shown. Annotations using different tools described in the Methods and differential abundance results (mono- vs coculture) of the respective proteins are presented. Prediction of potential association to the Tad system and function was based on the annotations and literature research.
cluster	locus_tag	prokka_annotation	KO_id	KO_description	signalP	eggnog	blastp_description	sw_vs_m_log2FC	sw_vs_m_adjp	Tad_system*	potential_function*
cluster1	SW_00118	hypothetical protein	-	-	-	ATPase with chaperone activity	ATP-binding protein	0.651902	0.006035	-	-
cluster1	SW_00119	Type IV leader peptidase family protein	-	-	-	Type IV leader peptidase family	prepilin peptidase	-	-	cpaA/tadV	prepilin peptidase
cluster1	SW_00120	Tetratricopeptide repeat protein	-	-	LIPO(Sec/SPII)	COG0457 FOG TPR repeat	tetratricopeptide repeat protein	-	-	cpaO/tadD	pilotin
cluster1	SW_00121	Tetratricopeptide repeat protein	-	-	LIPO(Sec/SPII)	Tetratricopeptide repeat	tetratricopeptide repeat protein	-	-	cpaO/tadD	pilotin
cluster1	SW_00122	Type II secretion system (T2SS), protein F	K12511	tight adherence protein C	-	pilus assembly protein TadC	type II secretion system F family protein	-	-	cpaH/tadC	inner membrane core
cluster1	SW_00123	hypothetical protein	K12510	tight adherence protein B	-	pilus assembly protein TadB	type II secretion system F family protein	-	-	cpaG/tadB	inner membrane core
cluster1	SW_00124	Type II/IV secretion system protein	K02283	pilus assembly protein CpaF [EC:7.4.2.8]	-	Type II/IV secretion system protein	CpaF family protein	0.620597	0.0104082	cpaF/tadA	ATPase
cluster1	SW_00125	AAA domain protein	K02282	pilus assembly protein CpaE	-	Cellulose biosynthesis protein BcsQ	AAA family ATPase	0.692874	0.00376518	cpaF/tadA	ATPase
cluster1	SW_00126	Peptidoglycan-associated lipoprotein	-	-	LIPO(Sec/SPII)	OmpA family	OmpA family protein	0.773636	0.000780994	cpaO/tadD	pilotin
cluster1	SW_00127	Type 3 secretion system secretin	K02280	pilus assembly protein CpaC	SP(Sec/SPI)	Belongs to the GSP D family	type II and III secretion system protein family protein	0.115139	0.627972	cpaC/rcpA	secretin
cluster1	SW_00128	Flp pilus assembly protein RcpC/CpaB	K02279	pilus assembly protein CpaB	SP(Sec/SPI)	pilus assembly protein	Flp pilus assembly protein CpaB	-	-	cpaB/rpcC	periplasmic subunit
cluster1	SW_00129	hypothetical protein	-	-	-	-	hypothetical protein	-	-	-	-
cluster1	SW_00130	hypothetical protein	-	-	-	COG3847 Flp pilus assembly protein pilin Flp	hypothetical protein	-	-	-	-
cluster2	SW_04042	Beta-barrel assembly-enhancing protease	-	-	LIPO(Sec/SPII)	Tetratricopeptide repeat	tetratricopeptide repeat protein	2.18635	8.22391e-06	cpaO/tadD	pilotin
cluster2	SW_04043	hypothetical protein	-	-	-	Putative Tad-like Flp pilus-assembly	pilus assembly protein TadG-related protein	-	-	cpaL/tadG	stabilization of pilus filament
cluster2	SW_04044	TadE-like protein	-	-	-	TadE-like protein	TadE/TadG family type IV pilus assembly protein	-	-	cpaJ/tadE	pseudopilin
cluster2	SW_04045	Type II secretion system (T2SS), protein F	K12511	tight adherence protein C	-	Type II secretion system (T2SS), protein F	type II secretion system F family protein	-	-	cpaH/tadC	inner membrane core
cluster2	SW_04046	Type II secretion system (T2SS), protein F	K12510	tight adherence protein B	-	Type II secretion system (T2SS), protein F	type II secretion system F family protein	-	-	cpaG/tadB	inner membrane core
cluster2	SW_04047	Type II/IV secretion system protein	K02283	pilus assembly protein CpaF [EC:7.4.2.8]	-	Type II/IV secretion system protein	CpaF family protein	0.115135	0.59298	tadA	ATPase
cluster2	SW_04048	CpaE_hom_Actino: helicase/secretion neighborhood CpaE-like protein	K02282	pilus assembly protein CpaE	-	Pilus assembly protein	hypothetical protein	2.08957	0.000185515	cpaE/tadZ	ATPase
cluster2	SW_04049	Pilus biogenesis CpaD protein (pilus_cpaD)	-	-	LIPO(Sec/SPII)	-	CpaD family pilus assembly protein	2.71669	4.79811e-07	cpaD/rcpB	periplasmic subunit
cluster2	SW_04050	Type 3 secretion system secretin	K02280	pilus assembly protein CpaC	SP(Sec/SPI)	Pilus formation protein N terminal region	type II and III secretion system protein family protein	1.77162	0.00134705	cpaC/rcpA	secretin
cluster2	SW_04051	Flp pilus assembly protein RcpC/CpaB	K02279	pilus assembly protein CpaB	-	Flp pilus assembly protein RcpC/CpaB	Flp pilus assembly protein CpaB	-	-	cpaB/rpcC	periplasmic subunit
cluster2	SW_04052	Flp/Fap pilin component	K02651	pilus assembly protein Flp/PilA	-	Flp/Fap pilin component	Flp family type Ivb pilin	-	-	pilA/flp	prepilin subunit
cluster2	SW_04053	Glycogen synthase	-	-	-	Glycosyltransferase Family 4	glycosyltransferase	-	-	-	Flp pilin glycosylation
cluster2	SW_04054	Glycosyl transferase family 2	-	-	-	Glycosyltransferase like family 2	glycosyltransferase family 2 protein	-	-	-	Flp pilin glycosylation
cluster2	SW_04055	Glycosyl transferase family 2	-	-	-	Glycosyltransferase like family 2	glycosyltransferase family A protein	-	-	-	Flp pilin glycosylation
cluster2	SW_04056	Polysaccharide biosynthesis protein	-	-	-	Polysaccharide biosynthesis protein	oligosaccharide flippase family protein	-	-	-	Flp pilin glycosylation
cluster2	SW_04057	Polysaccharide biosynthesis/export protein	K01991	polysaccharide biosynthesis/export protein	LIPO(Sec/SPII)	Polysaccharide biosynthesis/export protein	polysaccharide biosynthesis/export family protein	1.70377	1.57849e-05	-	Flp pilin glycosylation
cluster2	SW_04058	Sensor histidine kinase RcsC	-	-	-	PAS domain	response regulator	0.342626	0.367268	-	Regulation
cluster2	SW_04059	hypothetical protein	-	-	SP(Sec/SPI)	protein conserved in bacteria	oxidoreductase	0.281457	0.560231	-	-
cluster2	SW_04060	UTP--glucose-1-phosphate uridylyltransferase	K00963	UTP--glucose-1-phosphate uridylyltransferase [EC:2.7.7.9]	-	Nucleotidyl transferase	-	-	-	-	-
cluster2	SW_04061	N-acetylglucosaminyldiphosphoundecaprenol N-acetyl-beta-D-mannosaminyltransferase	K05946	N-acetylglucosaminyldiphosphoundecaprenol N-acetyl-beta-D-mannosaminyltransferase [EC:2.4.1.187]	-	Glycosyl transferase WecB/TagA/CpsF family	-	-	-	-	-
cluster2	SW_04062	Transcriptional regulatory protein DegU	-	-	-	helix_turn_helix, Lux Regulon	-	1.53227	0.000502036	-	Regulation
cluster2	SW_04063	pepcterm_ChnLen: polysaccharide chain length determinant protein, PEP-CTERM locus subfamily	-	-	-	protein involved in exopolysaccharide biosynthesis	-	-	-	-	-
cluster3	SW_01477	hypothetical protein	-	-	-	-	hypothetical protein	0.567674	0.0344169	-	-
cluster3	SW_01478	hypothetical protein	-	-	-	PFAM TadE family protein	TadE/TadG family type IV pilus assembly protein	-	-	-	-
cluster3	SW_01479	hypothetical protein	-	-	-	Flp pilus assembly protein TadG	TadE/TadG family type IV pilus assembly protein	-	-	-	-
cluster3	SW_01480	Putative Flp pilus-assembly TadE/G-like protein	-	-	-	Putative Flp pilus-assembly TadE/G-like	TadE/TadG family type IV pilus assembly protein	-	-	-	-
*Tassinari, M., Rudzite, M., Filloux, A. et al. Assembly mechanism of a Tad secretion system secretin-pilotin complex. Nat Commun 14, 5643 (2023). https://doi.org/10.1038/s41467-023-41200-1
*Mignolet, J., Panis, G., Viollier, P.H. More than a Tad: spatiotemporal control of Caulobacter pili. Curr Opin Microbiol 42: 79-86 (2018). https://doi.org/10.1016/j.mib.2017.10.017
*Bartling, P., Vollmers, J., Petersen, J. The first world swimming championships of roseobacters-Phylogenomic insights into an exceptional motility phenotype. Sys App Microbiol 41: 544-554 (2018). https://doi.org/10.1016/j.syapm.2018.08.012
